# Supplementary material for: Perm1 regulates cardiac energetics as a downstream target of the histone methyltransferase Smyd1
Source: PLoS One. 2020 Jun 23;15(6):e0234913. doi: 10.1371/journal.pone.0234913 (PMC7310723; doi:10.1371/journal.pone.0234913)
Supplement: S1 Dataset — (XLSX) [file pone.0234913.s005.xlsx]

## Sheet: Sheet1
IGV HyperLink	Gene name	Description	Coor rn6	Strand	Total BPs	Max Abs Lg2Rto	Max DESeq2 AdjPVal	Max DESeq2 -10Lg10(AdjPVal)	Lg2Rto Treatment_Control	AdjPval Treatment_Control	-10Lg10(AdjPval) Treatment_Control
ENSRNOG00000006776	Smyd1	SET and MYND domain containing 1	chr4:99074534-99125111	-	2146	1.36379	4.58569e-32	313.386	-1.36379	4.58569e-32	313.386
ENSRNOG00000006224	Klhl31	kelch-like family member 31	chr8:84945443-84968811	+	6166	1.07214	2.19808e-22	216.58	-1.07214	2.19808e-22	216.58
ENSRNOG00000030848	Myl2	myosin light chain 2	chr12:39951986-39958239	-	480	0.925123	1.14674e-13	129.405	-0.925123	1.14674e-13	129.405
ENSRNOG00000003988	Dnajc27	DnaJ heat shock protein family (Hsp40) member C27	chr6:28515024-28544790	+	4859	0.816852	5.41966e-13	122.66	-0.816852	5.41966e-13	122.66
ENSRNOG00000021475	Ldah	lipid droplet associated hydrolase	chr6:33407247-33491725	+	2726	0.806868	4.89543e-08	73.1021	-0.806868	4.89543e-08	73.1021
ENSRNOG00000016483	Myo16	myosin XVI	chr16:84575149-84939323	-	6978	0.795432	2.24255e-05	46.4926	-0.795432	2.24255e-05	46.4926
ENSRNOG00000028941	Zbed3	zinc finger, BED-type containing 3	chr2:25041184-25052127	+	1810	0.765388	8.37255e-08	70.7714	-0.765388	8.37255e-08	70.7714
ENSRNOG00000002773	Rgs4	regulator of G-protein signaling 4	chr13:88054816-88061108	-	2917	0.753176	2.77499e-10	95.5674	-0.753176	2.77499e-10	95.5674
ENSRNOG00000024899	Cxcl13	C-X-C motif chemokine ligand 13	chr14:15253124-15258207	-	1138	0.734415	1.33628e-06	58.741	-0.734415	1.33628e-06	58.741
ENSRNOG00000029197	Diablo	diablo, IAP-binding mitochondrial protein	chr12:38490229-38503330	+	1294	0.72311	2.37374e-07	66.2457	-0.72311	2.37374e-07	66.2457
ENSRNOG00000038166	Ptgr2	prostaglandin reductase 2	chr6:107999845-108031643	+	3006	0.71316	6.7494e-07	61.7073	-0.71316	6.7494e-07	61.7073
ENSRNOG00000000406	Ros1	ROS proto-oncogene 1 , receptor tyrosine kinase	chr20:33100190-33323367	-	11291	0.707879	0.00029667	35.2773	-0.707879	0.00029667	35.2773
ENSRNOG00000010516	Plau	plasminogen activator, urokinase	chr15:3644768-3650819	-	1875	0.70741	5.13827e-06	52.8918	-0.70741	5.13827e-06	52.8918
ENSRNOG00000020873	Nphs1	NPHS1 nephrin	chr1:88922432-88950559	+	5802	0.7063	0.000528257	32.7715	-0.7063	0.000528257	32.7715
ENSRNOG00000016021	Lims2	LIM zinc finger domain containing 2	chr18:24708114-24746159	+	2432	0.70291	3.69378e-08	74.3253	-0.70291	3.69378e-08	74.3253
ENSRNOG00000024661	Hn1l	hematological and neurological expressed 1-like	chr10:14304103-14324211	-	2771	0.686711	4.4028e-13	123.563	-0.686711	4.4028e-13	123.563
ENSRNOG00000042897	Nmrk2	nicotinamide riboside kinase 2	chr7:11383115-11386948	+	1698	0.683918	0.000562119	32.5017	-0.683918	0.000562119	32.5017
ENSRNOG00000000768	Ubd	ubiquitin D	chr20:1876172-1897514	-	893	0.67669	0.000438695	33.5784	-0.67669	0.000438695	33.5784
ENSRNOG00000061595	Tfec	transcription factor EC	chr4:44065044-44136815	-	1622	0.675591	0.000584361	32.3332	-0.675591	0.000584361	32.3332
ENSRNOG00000049681	Mapre2	microtubule-associated protein, RP/EB family, member 2	chr18:15738808-15780285	+	2168	0.67495	1.3115e-09	88.8223	-0.67495	1.3115e-09	88.8223
ENSRNOG00000006841	Ano4	anoctamin 4	chr7:29492015-29701721	-	3987	0.674262	0.00104703	29.8004	-0.674262	0.00104703	29.8004
ENSRNOG00000014166	Smoc2	SPARC related modular calcium binding 2	chr1:56242345-56374120	+	3119	0.656081	7.43123e-07	61.2894	-0.656081	7.43123e-07	61.2894
ENSRNOG00000013663	Tmem86a	transmembrane protein 86A	chr1:103172986-103177417	+	1811	0.655572	1.40408e-06	58.5261	-0.655572	1.40408e-06	58.5261
ENSRNOG00000024115	C6	complement component 6	chr2:54466279-54533797	+	3001	0.65459	0.000655894	31.8317	-0.65459	0.000655894	31.8317
ENSRNOG00000002436	Mmd	monocyte to macrophage differentiation-associated	chr10:77755215-77783779	+	2905	0.648074	1.0257e-10	99.8898	-0.648074	1.0257e-10	99.8898
ENSRNOG00000045560	LOC499229	similar to very large inducible GTPase 1 isoform A	chr1:173252057-173259702	+	7645	0.647108	0.0020044	26.9802	-0.647108	0.0020044	26.9802
ENSRNOG00000000560	Lrrc20	leucine rich repeat containing 20	chr20:31096213-31202514	+	3049	0.643334	1.9701e-06	57.0551	-0.643334	1.9701e-06	57.0551
ENSRNOG00000014454	Ap1m1	adaptor-related protein complex 1, mu 1 subunit	chr16:19288354-19303824	-	1931	0.641708	0.000351248	34.5439	-0.641708	0.000351248	34.5439
ENSRNOG00000019183	Alox15	arachidonate 15-lipoxygenase	chr10:56953690-56962161	-	2211	0.640363	0.000831547	30.8011	-0.640363	0.000831547	30.8011
ENSRNOG00000020244	Perm1	PPARGC1 and ESRR induced regulator, muscle 1	chr5:173640779-173646073	+	3861	0.630111	1.41049e-09	88.5063	-0.630111	1.41049e-09	88.5063
ENSRNOG00000022845	Cep70	centrosomal protein 70	chr8:107495365-107548269	+	2919	0.619923	0.00115481	29.3749	-0.619923	0.00115481	29.3749
ENSRNOG00000005464	Lgalsl	lectin, galactoside-binding-like	chr14:105047918-105055421	-	3507	0.614183	3.75805e-05	44.2504	-0.614183	3.75805e-05	44.2504
ENSRNOG00000015075	Stc1	stanniocalcin 1	chr15:50891126-50903162	+	3826	0.613281	1.18487e-06	59.2633	-0.613281	1.18487e-06	59.2633
ENSRNOG00000009197	Asb4	ankyrin repeat and SOCS box-containing 4	chr4:30313101-30501329	+	3490	0.612921	5.57957e-07	62.534	-0.612921	5.57957e-07	62.534
ENSRNOG00000014197	Tmem51	transmembrane protein 51	chr5:160570501-160620334	-	2179	0.60337	2.59616e-11	105.857	-0.60337	2.59616e-11	105.857
ENSRNOG00000017786	Acta1	actin, alpha 1, skeletal muscle	chr19:56674073-56677084	-	1436	0.602467	1.12175e-06	59.501	-0.602467	1.12175e-06	59.501
ENSRNOG00000004437	Map2k6	mitogen-activated protein kinase kinase 6	chr10:98706959-98823287	+	2123	0.59639	0.00273248	25.6344	-0.59639	0.00273248	25.6344
ENSRNOG00000010099	Asb8	ankyrin repeat and SOCS box-containing 8	chr7:139724345-139734568	-	2105	0.59419	5.58499e-07	62.5298	-0.59419	5.58499e-07	62.5298
ENSRNOG00000000082	Hltf	helicase-like transcription factor	chr2:104854571-104914173	+	4862	0.589031	0.000498264	33.0254	-0.589031	0.000498264	33.0254
ENSRNOG00000000250	Jmjd6	jumonji domain containing 6	chr10:105781752-105787803	-	1699	0.582249	2.19682e-06	56.582	-0.582249	2.19682e-06	56.582
ENSRNOG00000004640	Mtfp1	mitochondrial fission process 1	chr14:84330217-84334066	-	1362	0.57914	0.000839901	30.7577	-0.57914	0.000839901	30.7577
ENSRNOG00000012729	Mfsd8	major facilitator superfamily domain containing 8	chr2:127707689-127781141	-	2212	0.578886	0.000124078	39.0631	-0.578886	0.000124078	39.0631
ENSRNOG00000025823	Rbm46	RNA binding motif protein 46	chr2:181831243-181874223	-	1788	0.578416	0.00240924	26.1812	-0.578416	0.00240924	26.1812
ENSRNOG00000003276	Myo1d	myosin ID	chr10:67866939-68142864	-	5277	0.576612	4.3487e-05	43.6164	-0.576612	4.3487e-05	43.6164
ENSRNOG00000005668	Ndufa8	NADH	chr3:15362823-15379381	-	952	0.573619	2.65509e-11	105.759	-0.573619	2.65509e-11	105.759
ENSRNOG00000014003	Fbxo16	F-box protein 16	chr15:48674379-48723353	+	1263	0.572348	0.00907791	20.4201	-0.572348	0.00907791	20.4201
ENSRNOG00000052150	LOC102549948	uncharacterized LOC102549948	chr9:27210508-27213172	-	343	0.569727	0.00978642	20.0938	-0.569727	0.00978642	20.0938
ENSRNOG00000010018	Clec4a3	C-type lectin domain family 4, member A3	chr4:155913365-155923079	-	779	0.568052	0.0101704	19.9266	-0.568052	0.0101704	19.9266
ENSRNOG00000002602	Serpinb12	serpin family B member 12	chr13:26970659-26998357	+	2188	0.568015	0.010153	19.934	-0.568015	0.010153	19.934
ENSRNOG00000013748	Trem3	triggering receptor expressed on myeloid cells 3	chr9:14713934-14724093	-	893	0.561406	0.00866302	20.6233	-0.561406	0.00866302	20.6233
ENSRNOG00000001912	Tecrl	trans-2,3-enoyl-CoA reductase-like	chr14:26662964-26737657	+	3059	0.55743	0.00239523	26.2065	-0.55743	0.00239523	26.2065
ENSRNOG00000008933	Plbd1	phospholipase B domain containing 1	chr4:170564366-170620703	-	1975	0.55722	0.000969615	30.134	-0.55722	0.000969615	30.134
ENSRNOG00000016769	Rab38	RAB38, member RAS oncogene family	chr1:152072664-152153449	+	1446	0.54676	0.000428092	33.6846	-0.54676	0.000428092	33.6846
ENSRNOG00000011150	Arsb	arylsulfatase B	chr2:23385182-23544963	+	3768	0.540587	2.43462e-05	46.1357	-0.540587	2.43462e-05	46.1357
ENSRNOG00000005284	Itpka	inositol-trisphosphate 3-kinase A	chr3:111545006-111553604	+	1813	0.539881	0.0155943	18.0703	-0.539881	0.0155943	18.0703
ENSRNOG00000053122	Scn1a	sodium voltage-gated channel alpha subunit 1	chr3:52381974-52510507	-	11887	0.539046	7.8527e-05	41.0498	-0.539046	7.8527e-05	41.0498
ENSRNOG00000004249	Tlr7	toll-like receptor 7	chrX:28486868-28512957	+	4282	0.536923	0.0083171	20.8003	-0.536923	0.0083171	20.8003
ENSRNOG00000007440	Dzank1	double zinc ribbon and ankyrin repeat domains 1	chr3:138624554-138683318	-	2529	0.532824	0.00339172	24.6958	-0.532824	0.00339172	24.6958
ENSRNOG00000004857	L2hgdh	L-2-hydroxyglutarate dehydrogenase	chr6:92016621-92057806	-	3254	0.531921	0.00268279	25.7141	-0.531921	0.00268279	25.7141
ENSRNOG00000022242	Cxcl9	C-X-C motif chemokine ligand 9	chr14:17228855-17234712	+	1499	0.53191	0.0056637	22.469	-0.53191	0.0056637	22.469
ENSRNOG00000019943	Slc7a6	solute carrier family 7 member 6	chr19:38162514-38179149	+	3652	0.531751	6.6085e-07	61.799	-0.531751	6.6085e-07	61.799
ENSRNOG00000049642	Smim5	small integral membrane protein 5	chr10:104451221-104457001	+	1053	0.526365	0.000595552	32.2508	-0.526365	0.000595552	32.2508
ENSRNOG00000032959	Adh7	alcohol dehydrogenase 7 (class IV), mu or sigma polypeptide	chr2:243502072-243516532	+	2023	0.525929	0.0219993	16.5759	-0.525929	0.0219993	16.5759
ENSRNOG00000025736	Tcf23	transcription factor 23	chr6:26762760-26771164	-	4486	0.525405	0.0221659	16.5431	-0.525405	0.0221659	16.5431
ENSRNOG00000000137	Ly86	lymphocyte antigen 86	chr17:28104588-28191436	-	1091	0.523579	0.0107538	19.6844	-0.523579	0.0107538	19.6844
ENSRNOG00000004645	Galnt5	polypeptide N-acetylgalactosaminyltransferase 5	chr3:44025299-44074678	+	6781	0.522877	0.016697	17.7736	-0.522877	0.016697	17.7736
ENSRNOG00000056826	Arap2	ArfGAP with RhoGAP domain, ankyrin repeat and PH domain 2	chr14:48726044-48922983	+	7290	0.522805	0.0055577	22.5511	-0.522805	0.0055577	22.5511
ENSRNOG00000003284	Epn3	epsin 3	chr10:82220761-82229140	-	3495	0.521239	0.0107297	19.6941	-0.521239	0.0107297	19.6941
ENSRNOG00000011168	Micu2	mitochondrial calcium uptake 2	chr15:38191489-38276159	-	2349	0.521089	0.000380739	34.1937	-0.521089	0.000380739	34.1937
ENSRNOG00000014859	Rnf152	ring finger protein 152	chr13:25186105-25262469	-	5487	0.520677	0.00133108	28.758	-0.520677	0.00133108	28.758
ENSRNOG00000014357	Gja4	gap junction protein, alpha 4	chr5:145374689-145377221	-	1588	0.520052	0.0207663	16.8264	-0.520052	0.0207663	16.8264
ENSRNOG00000009008	Rab39a	RAB39A, member RAS oncogene family	chr8:58272097-58293102	-	4647	0.5182	0.0170403	17.6852	-0.5182	0.0170403	17.6852
ENSRNOG00000053577	Gramd1b	GRAM domain containing 1B	chr8:44165366-44327551	-	2898	0.516597	4.02091e-05	43.9568	-0.516597	4.02091e-05	43.9568
ENSRNOG00000008051	Itpk1	inositol-tetrakisphosphate 1-kinase	chr6:126450138-126582134	-	1861	0.513849	0.00654472	21.8411	-0.513849	0.00654472	21.8411
ENSRNOG00000053406	Gramd1c	GRAM domain containing 1C	chr11:61609369-61661057	+	3332	0.512036	0.0266958	15.7356	-0.512036	0.0266958	15.7356
ENSRNOG00000013097	LOC691485	hypothetical protein LOC691485	chr6:137063610-137071722	+	1047	0.511164	0.00384422	24.1519	-0.511164	0.00384422	24.1519
ENSRNOG00000011112	Fam161b	family with sequence similarity 161, member B	chr6:108061062-108076186	-	1770	0.509882	0.0281374	15.5072	-0.509882	0.0281374	15.5072
ENSRNOG00000029768	Ccl12	chemokine (C-C motif) ligand 12	chr10:69476774-69478462	+	677	0.509233	0.0152742	18.1604	-0.509233	0.0152742	18.1604
ENSRNOG00000012557	Lgals5	lectin, galactose binding, soluble 5	chr10:66225994-66229311	-	908	0.507717	0.00443878	23.5274	-0.507717	0.00443878	23.5274
ENSRNOG00000030187	Mmp12	matrix metallopeptidase 12	chr8:5606591-5616493	+	1790	0.506782	0.0044467	23.5196	-0.506782	0.0044467	23.5196
ENSRNOG00000018126	Abca1	ATP binding cassette subfamily A member 1	chr5:69857770-69983015	-	10076	0.504841	8.72616e-06	50.5918	-0.504841	8.72616e-06	50.5918
ENSRNOG00000002652	Rap1gap2	RAP1 GTPase activating protein 2	chr10:61177935-61361250	-	4563	0.50389	3.42475e-05	44.6537	-0.50389	3.42475e-05	44.6537
ENSRNOG00000006314	Zbp1	Z-DNA binding protein 1	chr3:171276061-171286537	-	2657	0.499766	1.18487e-06	59.2633	-0.499766	1.18487e-06	59.2633
ENSRNOG00000003759	Galc	galactosylceramidase	chr6:122178601-122239614	-	2451	0.499245	0.0107297	19.6941	-0.499245	0.0107297	19.6941
ENSRNOG00000021132	Trmt112	tRNA methyltransferase 11-2 homolog (S. cerevisiae)	chr1:222167926-222168729	+	525	0.499192	0.000428092	33.6846	-0.499192	0.000428092	33.6846
ENSRNOG00000007687	Sema7a	semaphorin 7A, GPI membrane anchor	chr8:62723787-62745868	+	2622	0.49821	0.0165962	17.7999	-0.49821	0.0165962	17.7999
ENSRNOG00000020991	Ms4a6a	membrane spanning 4-domains A6A	chr1:227919300-227932603	-	2452	0.495574	0.035376	14.5129	-0.495574	0.035376	14.5129
ENSRNOG00000015967	Sh3bgrl3	SH3 domain binding glutamate-rich protein like 3	chr5:152357269-152358643	-	755	0.495421	0.000185727	37.3113	-0.495421	0.000185727	37.3113
ENSRNOG00000010079	Car3	carbonic anhydrase 3	chr2:88126666-88135410	-	1586	0.493584	0.0201409	16.9592	-0.493584	0.0201409	16.9592
ENSRNOG00000012658	Pdlim3	PDZ and LIM domain 3	chr16:49543141-49574390	-	1834	0.492404	0.000201569	36.9558	-0.492404	0.000201569	36.9558
ENSRNOG00000013930	Rnf4	ring finger protein 4	chr14:81660353-81679082	-	937	0.491722	1.44718e-05	48.3948	-0.491722	1.44718e-05	48.3948
ENSRNOG00000017075	Slc35e2b	solute carrier family 35, member E2B	chr5:173024334-173046194	+	2401	0.490858	0.00707885	21.5004	-0.490858	0.00707885	21.5004
ENSRNOG00000016679	Tmc7	transmembrane channel-like 7	chr1:188195415-188245628	-	2326	0.490662	0.0056909	22.4482	-0.490662	0.0056909	22.4482
ENSRNOG00000021987	Tnfrsf17	tumor necrosis factor receptor superfamily, member 17	chr10:4251940-4257868	-	966	0.490592	0.0386984	14.1231	-0.490592	0.0386984	14.1231
ENSRNOG00000009311	Fstl3	follistatin like 3	chr7:12804918-12810570	-	1897	0.490147	0.00135828	28.6701	-0.490147	0.00135828	28.6701
ENSRNOG00000019430	Coro1a	coronin 1A	chr1:198123883-198128857	-	1599	0.48873	0.0237592	16.2417	-0.48873	0.0237592	16.2417
ENSRNOG00000019604	Pld2	phospholipase D2	chr10:57163173-57179730	+	2796	0.486882	0.00707701	21.5015	-0.486882	0.00707701	21.5015
ENSRNOG00000045816	Gria1	glutamate ionotropic receptor AMPA type subunit 1	chr10:42614712-42760200	+	2976	0.484653	0.0322171	14.9191	-0.484653	0.0322171	14.9191
ENSRNOG00000010213	Fgd5	FYVE, RhoGEF and PH domain containing 5	chr4:123865724-123962881	+	6113	0.483208	0.0400283	13.9763	-0.483208	0.0400283	13.9763
ENSRNOG00000026607	Tnfsf18	tumor necrosis factor superfamily member 18	chr13:79378732-79388498	+	2081	0.48035	0.00391667	24.0708	-0.48035	0.00391667	24.0708
ENSRNOG00000009248	Pnrc2	proline-rich nuclear receptor coactivator 2	chr5:154218851-154223536	-	2144	0.480299	0.0043094	23.6558	-0.480299	0.0043094	23.6558
ENSRNOG00000011376	Bbof1	basal body orientation factor 1	chr6:108123815-108149607	+	2103	0.479986	0.0359709	14.4405	-0.479986	0.0359709	14.4405
ENSRNOG00000010558	Ppif	peptidylprolyl isomerase F	chr16:1979190-1985908	+	1481	0.479396	0.00888289	20.5145	-0.479396	0.00888289	20.5145
ENSRNOG00000015232	Pip5k1b	phosphatidylinositol-4-phosphate 5-kinase type 1 beta	chr1:242168461-242441247	-	2888	0.478298	0.0294385	15.3108	-0.478298	0.0294385	15.3108
ENSRNOG00000013578	Trem2	triggering receptor expressed on myeloid cells 2	chr9:14611560-14618013	-	1157	0.478269	0.031032	15.0819	-0.478269	0.031032	15.0819
ENSRNOG00000036677	Slc16a3	solute carrier family 16 member 3	chr10:110138585-110148358	+	2145	0.477149	0.0173618	17.6041	-0.477149	0.0173618	17.6041
ENSRNOG00000012619	Epor	erythropoietin receptor	chr8:22969744-22974321	-	1768	0.475926	0.048138	13.1751	-0.475926	0.048138	13.1751
ENSRNOG00000031285	AABR07064305.1		chr6:75244277-75244907	-	630	0.474715	0.0176517	17.5321	-0.474715	0.0176517	17.5321
ENSRNOG00000009211	C3ar1	complement component 3a receptor 1	chr4:155684028-155690869	-	2023	0.472644	0.0430665	13.6586	-0.472644	0.0430665	13.6586
ENSRNOG00000037814	Cxcl17	C-X-C motif chemokine ligand 17	chr1:82267380-82279145	-	795	0.472071	0.00891928	20.4967	-0.472071	0.00891928	20.4967
ENSRNOG00000029528	Cbs	cystathionine beta synthase	chr20:10361987-10386751	-	2655	0.470881	0.0377821	14.2271	-0.470881	0.0377821	14.2271
ENSRNOG00000031665	Ace2	angiotensin I converting enzyme 2	chrX:32049930-32096016	-	3255	0.469638	0.0437669	13.5885	-0.469638	0.0437669	13.5885
ENSRNOG00000004951	Kif16b	kinesin family member 16B	chr3:136657479-136936674	-	5894	0.469498	3.09078e-05	45.0993	-0.469498	3.09078e-05	45.0993
ENSRNOG00000045733	LOC298139	similar to RIKEN cDNA 2310003M01	chr5:90338794-90352755	+	2675	0.465612	0.0222492	16.5269	-0.465612	0.0222492	16.5269
ENSRNOG00000018735	Cd74	CD74 molecule	chr18:56071477-56080849	+	1391	0.46434	0.0102807	19.8798	-0.46434	0.0102807	19.8798
ENSRNOG00000060103	Bex4	brain expressed, X-linked 4	chrX_KL568122v1_random:30541-30898	+	357	0.46422	0.0101704	19.9266	-0.46422	0.0101704	19.9266
ENSRNOG00000003251	B3galt2	Beta-1,3-galactosyltransferase 2	chr13:60435945-60444957	+	4463	0.463639	0.00286854	25.4234	-0.463639	0.00286854	25.4234
ENSRNOG00000009892	Adamts15	ADAM metallopeptidase with thrombospondin type 1 motif, 15	chr8:31977000-32000378	-	6064	0.46288	0.0155134	18.0929	-0.46288	0.0155134	18.0929
ENSRNOG00000003121	Rtn4rl1	reticulon 4 receptor-like 1	chr10:62035865-62109078	+	3455	0.462297	0.0101704	19.9266	-0.462297	0.0101704	19.9266
ENSRNOG00000008560	Ccdc30	coiled-coil domain containing 30	chr5:138364166-138462864	-	2638	0.460921	0.0457711	13.3941	-0.460921	0.0457711	13.3941
ENSRNOG00000012443	Cpt2	carnitine palmitoyltransferase 2	chr5:127505613-127523089	-	2401	0.460253	2.00096e-05	46.9876	-0.460253	2.00096e-05	46.9876
ENSRNOG00000037645	Tceal7	transcription elongation factor A like 7	chrX:106774979-106777072	+	979	0.459984	0.0485855	13.1349	-0.459984	0.0485855	13.1349
ENSRNOG00000013128	Tmem179	transmembrane protein 179	chr6:137073684-137084739	-	2396	0.459746	0.00272004	25.6542	-0.459746	0.00272004	25.6542
ENSRNOG00000006086	Lynx1	Ly6/neurotoxin 1	chr7:115982875-115988090	-	3799	0.456238	0.00133108	28.758	-0.456238	0.00133108	28.758
ENSRNOG00000018232	Srf	serum response factor	chr9:16737641-16747225	+	4104	0.455475	1.96933e-05	47.0568	-0.455475	1.96933e-05	47.0568
ENSRNOG00000002625	Ptpn4	protein tyrosine phosphatase, non-receptor type 4	chr13:35678239-35858390	-	10570	0.453097	0.014338	18.4351	-0.453097	0.014338	18.4351
ENSRNOG00000020657	Shc1	SHC (Src homology 2 domain containing) transforming protein 1	chr2:188745502-188757066	+	3643	0.449418	3.50348e-06	54.555	-0.449418	3.50348e-06	54.555
ENSRNOG00000019278	Fsd2	fibronectin type III and SPRY domain containing 2	chr1:143364866-143398093	-	3100	0.446943	0.0106522	19.7256	-0.446943	0.0106522	19.7256
ENSRNOG00000022419	Dok7	docking protein 7	chr14:80926653-80958478	-	2428	0.445274	0.0184124	17.3489	-0.445274	0.0184124	17.3489
ENSRNOG00000010248	Serpini1	serpin family I member 1	chr2:174013287-174111752	+	3113	0.445202	0.0205052	16.8814	-0.445202	0.0205052	16.8814
ENSRNOG00000004841	Akap6	A-kinase anchoring protein 6	chr6:73553209-73990534	+	8824	0.443294	0.0114309	19.4192	-0.443294	0.0114309	19.4192
ENSRNOG00000042912	Mycbpap	Mycbp associated protein	chr10:82232106-82252963	-	3440	0.443253	0.0207663	16.8264	-0.443253	0.0207663	16.8264
ENSRNOG00000008943	Penk	proenkephalin	chr5:17056418-17061837	-	1702	0.4425	0.000261137	35.8313	-0.4425	0.000261137	35.8313
ENSRNOG00000010350	Rcan2	regulator of calcineurin 2	chr9:19518557-19749145	-	3625	0.442123	1.05896e-05	49.7512	-0.442123	1.05896e-05	49.7512
ENSRNOG00000003749	Xk	X-linked Kx blood group	chrX:14498118-14534473	+	5053	0.43821	0.0040633	23.9112	-0.43821	0.0040633	23.9112
ENSRNOG00000049282	Oas2	2'-5' oligoadenylate synthetase 2	chr12:41340814-41363161	+	2912	0.437977	2.49352e-05	46.0319	-0.437977	2.49352e-05	46.0319
ENSRNOG00000053025	AC130391.3		chr17:43679410-43680398	+	516	0.437799	0.01214	19.1578	-0.437799	0.01214	19.1578
ENSRNOG00000021263	Tmem230	transmembrane protein 230	chr3:124870868-124879216	-	1584	0.43758	0.0136092	18.6617	-0.43758	0.0136092	18.6617
ENSRNOG00000014683	Il1rl2	interleukin 1 receptor-like 2	chr9:47047831-47095831	+	4324	0.437209	0.00323344	24.9033	-0.437209	0.00323344	24.9033
ENSRNOG00000014653	Arl11	ADP-ribosylation factor like GTPase 11	chr15:41643540-41645685	+	1455	0.435695	0.0425549	13.7105	-0.435695	0.0425549	13.7105
ENSRNOG00000009170	Dmxl2	Dmx-like 2	chr8:58932579-59077690	-	10542	0.433194	0.00282235	25.4939	-0.433194	0.00282235	25.4939
ENSRNOG00000012368	Dnajc17	DnaJ heat shock protein family (Hsp40) member C17	chr3:110980073-111013589	-	991	0.433117	0.0222487	16.527	-0.433117	0.0222487	16.527
ENSRNOG00000002537	Wnk3	WNK lysine deficient protein kinase 3	chrX:20316892-20454357	+	5682	0.430736	0.0352037	14.5341	-0.430736	0.0352037	14.5341
ENSRNOG00000014686	Kcnd3	potassium voltage-gated channel subfamily D member 3	chr2:207923774-208140727	+	6818	0.430729	0.0255092	15.933	-0.430729	0.0255092	15.933
ENSRNOG00000016855	B3galnt2	beta-1,3-N-acetylgalactosaminyltransferase 2	chr17:54027858-54070399	-	3819	0.428929	0.00796715	20.987	-0.428929	0.00796715	20.987
ENSRNOG00000027811	Lilrb4	leukocyte immunoglobulin-like receptor, subfamily B, member 4	chr1:73393849-73399579	-	1696	0.428034	0.0256842	15.9033	-0.428034	0.0256842	15.9033
ENSRNOG00000052391	Sh3bp5	SH3-domain binding protein 5	chr16:7473369-7538201	-	2551	0.426354	0.000786816	31.0413	-0.426354	0.000786816	31.0413
ENSRNOG00000002106	Usp46	ubiquitin specific peptidase 46	chr14:36687133-36755360	+	5247	0.424596	0.000202583	36.934	-0.424596	0.000202583	36.934
ENSRNOG00000048577	Zfp955a	zinc finger protein 955A	chr7:15785409-15790366	+	4097	0.422562	0.00586055	22.3206	-0.422562	0.00586055	22.3206
ENSRNOG00000018804	Fam65b	family with sequence similarity 65, member B	chr17:42324593-42422053	-	3842	0.422269	0.00418888	23.779	-0.422269	0.00418888	23.779
ENSRNOG00000009850	St3gal4	ST3 beta-galactoside alpha-2,3-sialyltransferase 4	chr8:36264749-36314811	-	2059	0.421653	0.00150595	28.2219	-0.421653	0.00150595	28.2219
ENSRNOG00000009951	Aif1l	allograft inflammatory factor 1-like	chr3:9237943-9262628	-	3070	0.420854	0.000880885	30.5508	-0.420854	0.000880885	30.5508
ENSRNOG00000006744	Acyp1	acylphosphatase 1	chr6:109097064-109104050	-	702	0.419494	0.0359709	14.4405	-0.419494	0.0359709	14.4405
ENSRNOG00000058724	Thap6	THAP domain containing 6	chr14:17606000-17615393	-	730	0.417897	0.0201828	16.9502	-0.417897	0.0201828	16.9502
ENSRNOG00000056040	AABR07045680.1		chr20:56198048-56199332	+	795	0.417076	0.0385782	14.1366	-0.417076	0.0385782	14.1366
ENSRNOG00000054795	AABR07041096.2		chrX:119194436-119200775	-	4311	0.417044	0.0113679	19.4432	-0.417044	0.0113679	19.4432
ENSRNOG00000000130	Dnajb5	DnaJ heat shock protein family (Hsp40) member B5	chr5:58393232-58401870	+	3077	0.41675	0.0363139	14.3993	-0.41675	0.0363139	14.3993
ENSRNOG00000020646	Sdhaf2	succinate dehydrogenase complex assembly factor 2	chr1:226547530-226572349	-	1854	0.415164	0.00676733	21.6958	-0.415164	0.00676733	21.6958
ENSRNOG00000025406	Iqgap2	IQ motif containing GTPase activating protein 2	chr2:26167198-26438790	-	7472	0.414995	0.0363851	14.3908	-0.414995	0.0363851	14.3908
ENSRNOG00000001227	Adarb1	adenosine deaminase, RNA-specific, B1	chr20:11972380-12101047	+	6680	0.413787	0.0003419	34.661	-0.413787	0.0003419	34.661
ENSRNOG00000054049	Prelid2	PRELI domain containing 2	chr18:36194777-36285444	-	4688	0.412906	0.0115908	19.3589	-0.412906	0.0115908	19.3589
ENSRNOG00000019892	Lrrfip1	leucine rich repeat (in FLII) interacting protein 1	chr9:98190828-98257735	+	3628	0.412778	2.97641e-05	45.2631	-0.412778	2.97641e-05	45.2631
ENSRNOG00000020360	Clcc1	chloride channel CLIC-like 1	chr2:211450483-211479884	+	3553	0.411844	0.000141391	38.4958	-0.411844	0.000141391	38.4958
ENSRNOG00000056223	Tfb1m	transcription factor B1, mitochondrial	chr1:44433115-44474674	-	1507	0.410414	0.0363139	14.3993	-0.410414	0.0363139	14.3993
ENSRNOG00000054508	Foxp2	forkhead box P2	chr4:41364440-41942023	+	6689	0.410379	0.0201828	16.9502	-0.410379	0.0201828	16.9502
ENSRNOG00000016924	Acly	ATP citrate lyase	chr10:88392247-88442845	-	4327	0.410245	3.65711e-05	44.3686	-0.410245	3.65711e-05	44.3686
ENSRNOG00000009636	Scrn1	secernin 1	chr4:84678974-84740909	-	5027	0.409991	0.00367047	24.3528	-0.409991	0.00367047	24.3528
ENSRNOG00000012302	Gucy1a3	guanylate cyclase 1, soluble, alpha 3	chr2:181045702-181102918	-	4587	0.409464	0.00239523	26.2065	-0.409464	0.00239523	26.2065
ENSRNOG00000043451	Spp1	secreted phosphoprotein 1	chr14:6673685-6679901	-	1519	0.409377	0.0381066	14.19	-0.409377	0.0381066	14.19
ENSRNOG00000007290	Atp1a2	ATPase Na+/K+ transporting subunit alpha 2	chr13:90651685-90676629	-	5128	0.408694	0.0343399	14.642	-0.408694	0.0343399	14.642
ENSRNOG00000016878	Plppr5	phospholipid phosphatase related 5	chr2:219896764-220101791	-	2808	0.408601	0.00223043	26.5161	-0.408601	0.00223043	26.5161
ENSRNOG00000008536	Actc1	actin, alpha, cardiac muscle 1	chr3:105507402-105512939	-	1489	0.406019	8.29912e-05	40.8097	-0.406019	8.29912e-05	40.8097
ENSRNOG00000056608	AABR07060522.2		chr4:77459793-77459895	+	102	0.405678	0.0268484	15.7108	-0.405678	0.0268484	15.7108
ENSRNOG00000022686	Zdhhc2	zinc finger, DHHC-type containing 2	chr16:54934055-55002322	-	1735	0.405387	0.0287986	15.4063	-0.405387	0.0287986	15.4063
ENSRNOG00000031485	Dpp3	dipeptidylpeptidase 3	chr1:220166126-220188541	-	2608	0.405278	0.00238085	26.2327	-0.405278	0.00238085	26.2327
ENSRNOG00000010086	Plagl2	PLAG1 like zinc finger 2	chr3:148709530-148722742	-	5462	0.40445	0.0401068	13.9678	-0.40445	0.0401068	13.9678
ENSRNOG00000005871	Il1rn	interleukin 1 receptor antagonist	chr3:1452643-1468614	+	2040	0.402977	0.0289562	15.3826	-0.402977	0.0289562	15.3826
ENSRNOG00000020246	Myl9	myosin light chain 9	chr3:152857591-152863960	+	1104	0.402552	1.98122e-06	57.0307	-0.402552	1.98122e-06	57.0307
ENSRNOG00000001518	Itga6	integrin subunit alpha 6	chr3:58443100-58515124	+	5964	0.401874	0.000201293	36.9617	-0.401874	0.000201293	36.9617
ENSRNOG00000046005	Scd2	stearoyl-Coenzyme A desaturase 2	chr1:264059373-264072433	+	5046	0.399772	0.000973834	30.1152	-0.399772	0.000973834	30.1152
ENSRNOG00000013552	Scd	stearoyl-CoA desaturase	chr1:264160128-264172729	-	4475	0.399127	0.0150078	18.2368	-0.399127	0.0150078	18.2368
ENSRNOG00000045779	Rn50_X_0729.6		chrX:71958764-71960567	-	1803	0.398908	0.0359709	14.4405	-0.398908	0.0359709	14.4405
ENSRNOG00000011142	Cyb5b	cytochrome b5 type B	chr19:39357724-39393200	+	3284	0.396606	0.00357579	24.4663	-0.396606	0.00357579	24.4663
ENSRNOG00000028623	Agpat5	1-acylglycerol-3-phosphate O-acyltransferase 5	chr16:75812996-75855745	-	2430	0.395588	0.0114125	19.4262	-0.395588	0.0114125	19.4262
ENSRNOG00000038933	Spcs3	signal peptidase complex subunit 3	chr16:40050733-40058822	+	3417	0.395474	0.049144	13.0853	-0.395474	0.049144	13.0853
ENSRNOG00000059491	Fgd4	FYVE, RhoGEF and PH domain containing 4	chr11:88699221-88796677	+	4864	0.395115	0.0119097	19.241	-0.395115	0.0119097	19.241
ENSRNOG00000011161	Slc2a12	solute carrier family 2 member 12	chr1:24003624-24056373	-	4118	0.39451	0.0204369	16.8958	-0.39451	0.0204369	16.8958
ENSRNOG00000002728	Btc	betacellulin	chr14:18231859-18272484	+	2468	0.389358	0.0274831	15.6093	-0.389358	0.0274831	15.6093
ENSRNOG00000039969	Dsc2	desmocollin 2	chr18:11826705-11858754	-	4563	0.38462	0.0108588	19.6422	-0.38462	0.0108588	19.6422
ENSRNOG00000003163	Sdhc	succinate dehydrogenase complex subunit C	chr13:89498047-89518939	-	1148	0.382948	0.00150595	28.2219	-0.382948	0.00150595	28.2219
ENSRNOG00000004449	E2f6	E2F transcription factor 6	chr6:42092466-42108702	+	2234	0.381435	0.00128853	28.8991	-0.381435	0.00128853	28.8991
ENSRNOG00000017226	Slc2a4	solute carrier family 2 member 4	chr10:56552982-56558487	-	2506	0.38029	0.0186051	17.3037	-0.38029	0.0186051	17.3037
ENSRNOG00000015654	Ghr	growth hormone receptor	chr2:53150369-53413638	-	3139	0.379407	0.00210515	26.7672	-0.379407	0.00210515	26.7672
ENSRNOG00000036603	Ifit1bl	interferon-induced protein with tetratricopeptide repeats 1B-like	chr1:252914683-252922486	-	2245	0.379297	0.00916675	20.3778	-0.379297	0.00916675	20.3778
ENSRNOG00000045821	Slc41a3	solute carrier family 41, member 3	chr4:123467548-123510217	-	2610	0.378184	0.00893153	20.4907	-0.378184	0.00893153	20.4907
ENSRNOG00000023628	Tmem106a	transmembrane protein 106A	chr10:89484467-89493283	+	2376	0.377901	0.000570555	32.437	-0.377901	0.000570555	32.437
ENSRNOG00000019986	Pot1	protection of telomeres 1	chr4:51888633-51946715	-	2763	0.376646	0.0378483	14.2195	-0.376646	0.0378483	14.2195
ENSRNOG00000051487	Kremen1	kringle containing transmembrane protein 1	chr14:85438706-85484275	-	4421	0.376228	0.0237592	16.2417	-0.376228	0.0237592	16.2417
ENSRNOG00000009746	Akap17b	A kinase (PRKA) anchor protein 17B	chrX:123217325-123254557	-	5166	0.376171	0.0115979	19.3562	-0.376171	0.0115979	19.3562
ENSRNOG00000005987	Suox	sulfite oxidase	chr7:3098244-3102142	-	2192	0.375861	0.0407957	13.8939	-0.375861	0.0407957	13.8939
ENSRNOG00000014844	Kif21a	kinesin family member 21A	chr7:132071115-132143470	-	5016	0.375645	0.0354893	14.499	-0.375645	0.0354893	14.499
ENSRNOG00000012495	Podxl	podocalyxin-like	chr4:58829059-58893170	-	5725	0.375132	0.0469967	13.2793	-0.375132	0.0469967	13.2793
ENSRNOG00000036601	Exoc6	exocyst complex component 6	chr1:256226178-256368813	+	3029	0.375119	0.0420378	13.7636	-0.375119	0.0420378	13.7636
ENSRNOG00000004826	Sos2	SOS Ras/Rho guanine nucleotide exchange factor 2	chr6:91883424-92007957	-	5604	0.374575	0.00691486	21.6022	-0.374575	0.00691486	21.6022
ENSRNOG00000011071	Nt5e	5' nucleotidase, ecto	chr8:95968651-96012696	+	3139	0.374099	0.0056329	22.4927	-0.374099	0.0056329	22.4927
ENSRNOG00000006369	Alg2	ALG2, alpha-1,3/1,6-mannosyltransferase	chr5:63187467-63192025	-	3023	0.37293	0.0191003	17.1896	-0.37293	0.0191003	17.1896
ENSRNOG00000000634	RGD1306739	similar to RIKEN cDNA 1700040L02	chr20:21316825-21426034	+	1283	0.371597	0.0337745	14.7141	-0.371597	0.0337745	14.7141
ENSRNOG00000008432	Slc22a5	solute carrier family 22 member 5	chr10:39201106-39323853	-	6189	0.369203	0.0380054	14.2015	-0.369203	0.0380054	14.2015
ENSRNOG00000019992	Cnbd2	cyclic nucleotide binding domain containing 2	chr3:152402519-152465228	+	3129	0.368815	0.00409211	23.8805	-0.368815	0.00409211	23.8805
ENSRNOG00000049452	Nebl	nebulette	chr17:84140488-84488601	-	4622	0.367812	0.000115604	39.3703	-0.367812	0.000115604	39.3703
ENSRNOG00000028768	Gbp4	guanylate binding protein 4	chr2:248249467-248263168	+	2626	0.367743	0.0016246	27.8925	-0.367743	0.0016246	27.8925
ENSRNOG00000029826	Cep164	centrosomal protein 164	chr8:50070578-50126413	-	4335	0.365499	0.0478297	13.203	-0.365499	0.0478297	13.203
ENSRNOG00000007110	Ankrd6	ankyrin repeat domain 6	chr5:48052400-48194294	-	5592	0.365299	0.0155943	18.0703	-0.365299	0.0155943	18.0703
ENSRNOG00000000840	Atp6v1g2	ATPase, H+ transporting, lysosomal V1 subunit G2	chr20:4821284-4823494	-	1857	0.364481	0.0339578	14.6906	-0.364481	0.0339578	14.6906
ENSRNOG00000025793	Usp31	ubiquitin specific peptidase 31	chr1:191615145-191676915	-	5285	0.362296	0.01214	19.1578	-0.362296	0.01214	19.1578
ENSRNOG00000011754	Myom2	myomesin 2	chr16:79587639-79671719	-	4513	0.361997	0.0328771	14.8311	-0.361997	0.0328771	14.8311
ENSRNOG00000004517	Igf1	insulin-like growth factor 1	chr7:28412197-28486609	+	1925	0.361592	0.026995	15.6872	-0.361592	0.026995	15.6872
ENSRNOG00000027919	Rdh13	retinol dehydrogenase 13 (all-trans/9-cis)	chr1:72956025-72984350	+	3162	0.359866	0.0131477	18.8115	-0.359866	0.0131477	18.8115
ENSRNOG00000013009	Ldha	lactate dehydrogenase A	chr1:102900285-102909707	+	1600	0.358537	0.000764922	31.1638	-0.358537	0.000764922	31.1638
ENSRNOG00000016848	Fzd4	frizzled class receptor 4	chr1:153589470-153598375	+	6848	0.356391	0.039584	14.0248	-0.356391	0.039584	14.0248
ENSRNOG00000032293	Polg	polymerase (DNA) gamma, catalytic subunit	chr1:141172530-141188031	-	4048	0.354439	0.0119887	19.2123	-0.354439	0.0119887	19.2123
ENSRNOG00000018662	Amacr	alpha-methylacyl-CoA racemase	chr2:60949255-60961326	+	1731	0.353212	0.0398085	14.0002	-0.353212	0.0398085	14.0002
ENSRNOG00000016451	Cd1d1	CD1d1 molecule	chr2:186330297-186333805	-	1835	0.352694	0.038257	14.1729	-0.352694	0.038257	14.1729
ENSRNOG00000027592	Rerg	RAS-like, estrogen-regulated, growth-inhibitor	chr4:171069190-171176581	-	2179	0.352626	0.0478514	13.2011	-0.352626	0.0478514	13.2011
ENSRNOG00000000638	Zfp365	zinc finger protein 365	chr20:22060223-22086108	+	5055	0.351792	0.000874808	30.5809	-0.351792	0.000874808	30.5809
ENSRNOG00000008697	Nov	nephroblastoma overexpressed	chr7:94375019-94383024	+	2435	0.348046	0.0211715	16.7425	-0.348046	0.0211715	16.7425
ENSRNOG00000023538	Aldh5a1	aldehyde dehydrogenase 5 family, member A1	chr17:42133075-42159413	+	5435	0.346866	0.021437	16.6884	-0.346866	0.021437	16.6884
ENSRNOG00000016029	Rb1	retinoblastoma 1	chr15:55083139-55209342	-	3128	0.346831	0.0451792	13.4506	-0.346831	0.0451792	13.4506
ENSRNOG00000006324	Trpc6	transient receptor potential cation channel, subfamily C, member 6	chr8:6811542-6917535	+	3432	0.345992	0.0207663	16.8264	-0.345992	0.0207663	16.8264
ENSRNOG00000010084	Ythdf3	YTH N(6)-methyladenosine RNA binding protein 3	chr2:100677410-100710417	+	4150	0.344473	0.0309309	15.0961	-0.344473	0.0309309	15.0961
ENSRNOG00000025910	Hccs	holocytochrome c synthase	chrX:26294065-26303461	+	2398	0.343046	0.0064927	21.8757	-0.343046	0.0064927	21.8757
ENSRNOG00000004402	Lpgat1	lysophosphatidylglycerol acyltransferase 1	chr13:110398799-110467834	+	3761	0.335383	0.00988314	20.0511	-0.335383	0.00988314	20.0511
ENSRNOG00000019957	Lrig2	leucine-rich repeats and immunoglobulin-like domains 2	chr2:206931203-206997519	-	4609	0.33468	0.0104637	19.8031	-0.33468	0.0104637	19.8031
ENSRNOG00000011454	Tbck	TBC1 domain containing kinase	chr2:237751653-237958497	+	6174	0.334325	0.0152742	18.1604	-0.334325	0.0152742	18.1604
ENSRNOG00000003392	Grsf1	G-rich RNA sequence binding factor 1	chr14:21039989-21056452	+	2971	0.332129	0.0014177	28.4842	-0.332129	0.0014177	28.4842
ENSRNOG00000016087	Hars2	histidyl-tRNA synthetase 2	chr18:29629183-29638721	+	3397	0.330951	0.0400283	13.9763	-0.330951	0.0400283	13.9763
ENSRNOG00000059876	Fsd1l	fibronectin type III and SPRY domain containing 1-like	chr5:70441122-70511659	+	1863	0.330512	0.0370269	14.3148	-0.330512	0.0370269	14.3148
ENSRNOG00000019077	Lipa	lipase A, lysosomal acid type	chr1:252816526-252849904	-	3351	0.3286	0.0015949	27.9727	-0.3286	0.0015949	27.9727
ENSRNOG00000003399	Hnrnph1	heterogeneous nuclear ribonucleoprotein H1	chr10:35870231-35879910	+	2811	0.325585	0.0151186	18.2049	-0.325585	0.0151186	18.2049
ENSRNOG00000026783	Smyd4	SET and MYND domain containing 4	chr10:62191655-62238113	+	3436	0.322921	0.0451201	13.4563	-0.322921	0.0451201	13.4563
ENSRNOG00000017993	Abcb10	ATP binding cassette subfamily B member 10	chr19:56742834-56772904	-	3434	0.322881	0.0296267	15.2832	-0.322881	0.0296267	15.2832
ENSRNOG00000014670	Zmynd11	zinc finger, MYND-type containing 11	chr17:63825626-63879171	-	4032	0.320894	0.00520781	22.8335	-0.320894	0.00520781	22.8335
ENSRNOG00000005257	Prkaca	protein kinase cAMP-activated catalytic subunit alpha	chr19:25095088-25118860	+	2220	0.320454	0.00639107	21.9443	-0.320454	0.00639107	21.9443
ENSRNOG00000026679	Scn4b	sodium voltage-gated channel beta subunit 4	chr8:49441105-49456279	+	4272	0.313704	0.018725	17.2758	-0.313704	0.018725	17.2758
ENSRNOG00000011146	Gyg1	glycogenin 1	chr2:104916737-104958034	-	1783	0.312546	0.0355677	14.4894	-0.312546	0.0355677	14.4894
ENSRNOG00000016497	Bloc1s5	biogenesis of lysosomal organelles complex 1 subunit 5	chr17:26808329-26833247	+	1782	0.312367	0.0189265	17.2293	-0.312367	0.0189265	17.2293
ENSRNOG00000012683	Abhd17c	abhydrolase domain containing 17C	chr1:146248502-146289465	-	2177	0.31047	0.0213653	16.7029	-0.31047	0.0213653	16.7029
ENSRNOG00000021497	Akt3	AKT serine/threonine kinase 3	chr13:95081389-95348913	-	1830	0.309269	0.0384952	14.1459	-0.309269	0.0384952	14.1459
ENSRNOG00000026171	Bbs4	Bardet-Biedl syndrome 4	chr8:64121391-64154396	-	2510	0.309074	0.032542	14.8756	-0.309074	0.032542	14.8756
ENSRNOG00000009112	Pon2	paraoxonase 2	chr4:30344708-30380119	-	1755	0.30691	0.0420378	13.7636	-0.30691	0.0420378	13.7636
ENSRNOG00000019196	Xpnpep3	X-prolyl aminopeptidase 3, mitochondrial	chr7:122636170-122688819	+	6492	0.303532	0.0294385	15.3108	-0.303532	0.0294385	15.3108
ENSRNOG00000007125	Vps54	VPS54 GARP complex subunit	chr14:106153574-106207658	+	4115	0.299102	0.00796715	20.987	-0.299102	0.00796715	20.987
ENSRNOG00000024278	Rbm42	RNA binding motif protein 42	chr1:89099276-89109230	-	1687	0.29861	0.0400283	13.9763	-0.29861	0.0400283	13.9763
ENSRNOG00000008106	Shmt2	serine hydroxymethyltransferase 2	chr7:70824714-70829815	-	2075	0.297839	0.0106522	19.7256	-0.297839	0.0106522	19.7256
ENSRNOG00000008658	Mitf	microphthalmia-associated transcription factor	chr4:130172726-130425532	+	5178	0.296699	0.0378483	14.2195	-0.296699	0.0378483	14.2195
ENSRNOG00000008586	Aldh1l2	aldehyde dehydrogenase 1 family, member L2	chr7:26375865-26425108	+	2769	0.292483	0.0102807	19.8798	-0.292483	0.0102807	19.8798
ENSRNOG00000022877	Poldip3	polymerase (DNA) delta interacting protein 3	chr7:123992166-124020574	-	3690	0.28518	0.0092451	20.3409	-0.28518	0.0092451	20.3409
ENSRNOG00000021084	AABR07006310.1		chr1:228724899-228727160	+	2260	0.283941	0.0358354	14.4569	-0.283941	0.0358354	14.4569
ENSRNOG00000036798	Dusp3	dual specificity phosphatase 3	chr10:89904559-89918372	-	4455	0.282905	0.0466226	13.314	-0.282905	0.0466226	13.314
ENSRNOG00000003189	Cited1	Cbp/p300-interacting transactivator with Glu/Asp-rich carboxy-terminal domain 1	chrX:72128993-72133692	-	1667	0.282742	0.0416056	13.8085	-0.282742	0.0416056	13.8085
ENSRNOG00000021719	Slfn5	schlafen family member 5	chr10:70298518-70312070	+	5893	0.278979	0.0430665	13.6586	-0.278979	0.0430665	13.6586
ENSRNOG00000015540	Ppp6r3	protein phosphatase 6, regulatory subunit 3	chr1:218695737-218810135	-	4980	0.275103	0.0339395	14.6929	-0.275103	0.0339395	14.6929
ENSRNOG00000010169	Atpaf1	ATP synthase mitochondrial F1 complex assembly factor 1	chr5:134641607-134667084	+	4278	0.273724	0.0381399	14.1862	-0.273724	0.0381399	14.1862
ENSRNOG00000009068	Phlda3	pleckstrin homology-like domain, family A, member 3	chr13:52588916-52592001	+	1423	0.265162	0.0281374	15.5072	-0.265162	0.0281374	15.5072
ENSRNOG00000017466	Kif5b	kinesin family member 5B	chr17:54181418-54212096	+	3337	0.261486	0.0327074	14.8535	-0.261486	0.0327074	14.8535
ENSRNOG00000007584	Ehd4	EH-domain containing 4	chr3:111877852-111941841	-	3428	0.259205	0.0101436	19.9381	-0.259205	0.0101436	19.9381
ENSRNOG00000019996	Slc16a1	solute carrier family 16 member 1	chr2:207108551-207128554	+	2487	0.256992	0.0410139	13.8707	-0.256992	0.0410139	13.8707
ENSRNOG00000010438	Cpt1b	carnitine palmitoyltransferase 1B	chr7:130395193-130404831	-	3416	0.256935	0.0325223	14.8782	-0.256935	0.0325223	14.8782
ENSRNOG00000012060	Gucy1b3	guanylate cyclase 1, soluble, beta 3	chr2:180976938-181026024	-	3213	0.255958	0.0393134	14.0546	-0.255958	0.0393134	14.0546
ENSRNOG00000010633	Acsl1	acyl-CoA synthetase long-chain family member 1	chr16:48937455-49003246	-	4016	0.252832	0.0243593	16.1334	-0.252832	0.0243593	16.1334
ENSRNOG00000013313	Nceh1	neutral cholesterol ester hydrolase 1	chr2:112868706-112934953	+	4857	0.250046	0.0340012	14.6851	-0.250046	0.0340012	14.6851
ENSRNOG00000060775	Lmo7	LIM domain 7	chr15:86243147-86457739	+	5190	0.235932	0.0410139	13.8707	-0.235932	0.0410139	13.8707
ENSRNOG00000021725	Mlec	malectin	chr12:47218968-47252286	+	5629	0.23419	0.0433695	13.6282	-0.23419	0.0433695	13.6282
ENSRNOG00000001710	Abcf3	ATP binding cassette subfamily F member 3	chr11:84026206-84037938	-	2521	0.243188	0.0325223	14.8782	0.243188	0.0325223	14.8782
ENSRNOG00000029191	LOC685067	similar to guanylate binding protein family, member 6	chr2:248219427-248239899	+	1878	0.245589	0.0445445	13.5121	0.245589	0.0445445	13.5121
ENSRNOG00000009643	Msl1	male specific lethal 1 homolog	chr10:86711239-86721246	+	2758	0.24805	0.0442618	13.5397	0.24805	0.0442618	13.5397
ENSRNOG00000022839	Ifit3	interferon-induced protein with tetratricopeptide repeats 3	chr1:252906233-252911382	+	2045	0.254818	0.0194039	17.1211	0.254818	0.0194039	17.1211
ENSRNOG00000019485	Bckdk	branched chain ketoacid dehydrogenase kinase	chr1:199351627-199356881	+	2385	0.255815	0.045671	13.4036	0.255815	0.045671	13.4036
ENSRNOG00000019666	Ubxn1	UBX domain protein 1	chr1:225068008-225071945	+	1065	0.25723	0.0381066	14.19	0.25723	0.0381066	14.19
ENSRNOG00000009355	Ogfr	opioid growth factor receptor	chr3:175930504-176099987	+	2290	0.257292	0.0155943	18.0703	0.257292	0.0155943	18.0703
ENSRNOG00000015496	Tpm4	tropomyosin 4	chr16:19385735-19399903	-	1051	0.260746	0.0310085	15.0852	0.260746	0.0310085	15.0852
ENSRNOG00000028498	Wdr1	WD repeat domain 1	chr14:76989918-77023726	+	2895	0.267719	0.0056637	22.469	0.267719	0.0056637	22.469
ENSRNOG00000006828	Baz1a	bromodomain adjacent to zinc finger domain, 1A	chr6:75793959-75874235	-	4566	0.267783	0.0384952	14.1459	0.267783	0.0384952	14.1459
ENSRNOG00000032410	Mtus2	microtubule associated tumor suppressor candidate 2	chr12:8111666-8418966	-	6987	0.272452	0.0427988	13.6857	0.272452	0.0427988	13.6857
ENSRNOG00000003388	Cenpf	centromere protein F	chr13:108132498-108178609	-	10069	0.273052	0.0407957	13.8939	0.273052	0.0407957	13.8939
ENSRNOG00000010626	Sphk1	sphingosine kinase 1	chr10:105498727-105504393	+	3779	0.275068	0.0400283	13.9763	0.275068	0.0400283	13.9763
ENSRNOG00000009267	B3gnt2	UDP-GlcNAc	chr14:107592335-107617161	-	2934	0.275285	0.0472087	13.2598	0.275285	0.0472087	13.2598
ENSRNOG00000022448	Htra2	HtrA serine peptidase 2	chr4:113883669-113886994	-	1746	0.275721	0.0420378	13.7636	0.275721	0.0420378	13.7636
ENSRNOG00000011158	Ppp2r2a	protein phosphatase 2, regulatory subunit B, alpha	chr15:43673959-43733182	-	2348	0.276047	0.0473062	13.2508	0.276047	0.0473062	13.2508
ENSRNOG00000012192	Znf740	zinc finger protein 740	chr7:143810891-143820365	+	3655	0.277622	0.0285574	15.4428	0.277622	0.0285574	15.4428
ENSRNOG00000014543	Tbc1d2b	TBC1 domain family, member 2B	chr8:97577564-97647072	-	5706	0.27777	0.0127084	18.9591	0.27777	0.0127084	18.9591
ENSRNOG00000061108	Arcn1	archain 1	chr8:49051245-49075892	-	3503	0.278592	0.0157399	18.03	0.278592	0.0157399	18.03
ENSRNOG00000019868	Psma5	proteasome subunit alpha 5	chr2:211050359-211073714	+	1009	0.27877	0.0302794	15.1885	0.27877	0.0302794	15.1885
ENSRNOG00000002610	Carhsp1	calcium regulated heat stable protein 1	chr10:7041509-7055101	+	3027	0.279383	0.00436893	23.5962	0.279383	0.00436893	23.5962
ENSRNOG00000014117	Hmox1	heme oxygenase 1	chr19:14508615-14515456	+	1566	0.286111	0.009955	20.0196	0.286111	0.009955	20.0196
ENSRNOG00000021221	Pced1a	PC-esterase domain containing 1A	chr3:122941395-122947075	-	2474	0.287273	0.0349238	14.5688	0.287273	0.0349238	14.5688
ENSRNOG00000060694	Adam17	ADAM metallopeptidase domain 17	chr6:43400527-43448280	-	4093	0.28766	0.00624595	22.044	0.28766	0.00624595	22.044
ENSRNOG00000011677	Slc39a10	solute carrier family 39 member 10	chr9:60039296-60070552	+	4809	0.2888	0.0234017	16.3075	0.2888	0.0234017	16.3075
ENSRNOG00000030628	Eif4a1	eukaryotic translation initiation factor 4A1	chr10:56271256-56276764	-	1770	0.289205	0.00930449	20.3131	0.289205	0.00930449	20.3131
ENSRNOG00000014453	Anxa5	annexin A5	chr2:123162460-123193130	-	1543	0.289342	0.00781702	21.0696	0.289342	0.00781702	21.0696
ENSRNOG00000017155	Nck2	NCK adaptor protein 2	chr9:50247691-50373284	+	2531	0.289437	0.0410139	13.8707	0.289437	0.0410139	13.8707
ENSRNOG00000053306	Wash1	WAS protein family homolog 1	chr9:113918857-113936860	+	1674	0.290456	0.0498267	13.0254	0.290456	0.0498267	13.0254
ENSRNOG00000018294	Hspa5	heat shock protein family A member 5	chr3:13838303-13842762	+	2562	0.290817	0.0071152	21.4781	0.290817	0.0071152	21.4781
ENSRNOG00000016063	LOC361635	similar to RIKEN cDNA 9030624J02	chr1:188448477-188552272	+	3228	0.291214	0.0137537	18.6158	0.291214	0.0137537	18.6158
ENSRNOG00000052814	Ankrd27	ankyrin repeat domain 27	chr1:91857056-91958763	+	4299	0.291223	0.042209	13.7459	0.291223	0.042209	13.7459
ENSRNOG00000005935	A3galt2	alpha 1,3-galactosyltransferase 2	chr5:146933591-146945880	+	1909	0.291863	0.0309693	15.0907	0.291863	0.0309693	15.0907
ENSRNOG00000003147	Sqstm1	sequestosome 1	chr10:35704729-35716294	-	1980	0.294543	0.0154139	18.1209	0.294543	0.0154139	18.1209
ENSRNOG00000039528	Fam32a	family with sequence similarity 32, member A	chr16:19304528-19308842	-	1996	0.294932	0.022959	16.3905	0.294932	0.022959	16.3905
ENSRNOG00000043377	Fdps	farnesyl diphosphate synthase	chr2:188392857-188413219	-	3011	0.295574	0.00788422	21.0324	0.295574	0.00788422	21.0324
ENSRNOG00000012379	Wdr18	WD repeat domain 18	chr7:12561315-12569126	-	1385	0.296192	0.0318679	14.9665	0.296192	0.0318679	14.9665
ENSRNOG00000028504	Socs5	suppressor of cytokine signaling 5	chr6:10674370-10704977	+	4233	0.296853	0.00307326	25.124	0.296853	0.00307326	25.124
ENSRNOG00000023668	Scyl1	SCY1 like pseudokinase 1	chr1:221115859-221129654	-	3063	0.297396	0.0107661	19.6794	0.297396	0.0107661	19.6794
ENSRNOG00000011032	Lhfpl2	lipoma HMGIC fusion partner-like 2	chr2:23770720-23852021	+	4241	0.297868	0.0359709	14.4405	0.297868	0.0359709	14.4405
ENSRNOG00000020623	Aldh16a1	aldehyde dehydrogenase 16 family, member A1	chr1:101138191-101151356	-	2658	0.29863	0.0116538	19.3353	0.29863	0.0116538	19.3353
ENSRNOG00000006523	Atl2	atlastin GTPase 2	chr6:2568989-2610437	+	4043	0.300651	0.0452734	13.4416	0.300651	0.0452734	13.4416
ENSRNOG00000054765	Renbp	renin binding protein	chrX:156854593-156863528	+	1293	0.301233	0.0287986	15.4063	0.301233	0.0287986	15.4063
ENSRNOG00000061474	Ctdp1	CTD phosphatase subunit 1	chr18:76922933-76984203	-	3945	0.303261	0.0196954	17.0564	0.303261	0.0196954	17.0564
ENSRNOG00000033316	Foxo4	forkhead box O4	chrX:71155600-71162158	+	3310	0.303849	0.0384952	14.1459	0.303849	0.0384952	14.1459
ENSRNOG00000058094	Lyst	lysosomal trafficking regulator	chr17:90370881-90522091	-	9111	0.304571	0.0287986	15.4063	0.304571	0.0287986	15.4063
ENSRNOG00000019048	Sod2	superoxide dismutase 2, mitochondrial	chr1:47914758-47921587	-	2063	0.30615	0.0360255	14.4339	0.30615	0.0360255	14.4339
ENSRNOG00000019356	Lrfn4	leucine rich repeat and fibronectin type III domain containing 4	chr1:219850036-219853329	-	2368	0.308012	0.018725	17.2758	0.308012	0.018725	17.2758
ENSRNOG00000009598	Ncaph2	non-SMC condensin II complex, subunit H2	chr7:130326599-130342482	+	2274	0.309408	0.00388514	24.1059	0.309408	0.00388514	24.1059
ENSRNOG00000002509	Gnl3l	G protein nucleolar 3 like	chrX:20034873-20070593	-	4582	0.310434	0.00356786	24.4759	0.310434	0.00356786	24.4759
ENSRNOG00000023455	Pomgnt1	protein O-linked mannose N-acetylglucosaminyltransferase 1 (beta 1,2-)	chr5:135007342-135017218	+	2712	0.310502	0.00465423	23.3215	0.310502	0.00465423	23.3215
ENSRNOG00000016704	Pcyox1	prenylcysteine oxidase 1	chr4:118187133-118198029	-	2232	0.310575	0.0120157	19.2025	0.310575	0.0120157	19.2025
ENSRNOG00000016528	Ppp1r21	protein phosphatase 1, regulatory subunit 21	chr6:12253787-12323421	+	3116	0.310713	0.0340012	14.6851	0.310713	0.0340012	14.6851
ENSRNOG00000005041	Crip2	cysteine-rich protein 2	chr6:137953544-137958490	+	1154	0.31161	0.0298106	15.2563	0.31161	0.0298106	15.2563
ENSRNOG00000030630	Ehmt2	euchromatic histone lysine methyltransferase 2	chr20:4576056-4592980	+	4090	0.312691	0.0347314	14.5928	0.312691	0.0347314	14.5928
ENSRNOG00000000632	Cdk1	cyclin-dependent kinase 1	chr20:20576376-20591549	+	1411	0.312907	0.0472087	13.2598	0.312907	0.0472087	13.2598
ENSRNOG00000011431	Mfhas1	malignant fibrous histiocytoma amplified sequence 1	chr16:60128200-60208462	-	3177	0.313181	0.016524	17.8188	0.313181	0.016524	17.8188
ENSRNOG00000039815	Zfp512	zinc finger protein 512	chr6:26284747-26314844	-	3355	0.314164	0.0150078	18.2368	0.314164	0.0150078	18.2368
ENSRNOG00000004132	Lasp1	LIM and SH3 protein 1	chr10:85744567-85785133	+	3499	0.315478	0.00598062	22.2325	0.315478	0.00598062	22.2325
ENSRNOG00000052256	Dact3	dishevelled-binding antagonist of beta-catenin 3	chr1:78800753-78812483	+	2803	0.315985	0.0439552	13.5699	0.315985	0.0439552	13.5699
ENSRNOG00000059552	Zkscan5	zinc finger with KRAB and SCAN domains 5	chr12:11154793-11176106	-	3997	0.316144	0.0139447	18.5559	0.316144	0.0139447	18.5559
ENSRNOG00000019932	Ip6k1	inositol hexakisphosphate kinase 1	chr8:116804450-116823540	+	1589	0.317942	0.00391667	24.0708	0.317942	0.00391667	24.0708
ENSRNOG00000050016	Gtf3a	general transcription factor III A	chr12:9856841-9864791	-	1025	0.318309	0.0318679	14.9665	0.318309	0.0318679	14.9665
ENSRNOG00000048891	Prr14l	proline rich 14-like	chr14:83226600-83293822	+	10573	0.318743	0.01534	18.1417	0.318743	0.01534	18.1417
ENSRNOG00000002781	Kdsr	3-ketodihydrosphingosine reductase	chr13:26780632-26812215	-	1921	0.31986	0.0451201	13.4563	0.31986	0.0451201	13.4563
ENSRNOG00000004670	Ddx56	DEAD-box helicase 56	chr14:86376807-86387608	-	2299	0.320495	0.0286417	15.43	0.320495	0.0286417	15.43
ENSRNOG00000019382	Zbtb47	zinc finger and BTB domain containing 47	chr8:130401469-130406991	+	2187	0.32164	0.0185373	17.3195	0.32164	0.0185373	17.3195
ENSRNOG00000013790	Mfsd1	major facilitator superfamily domain containing 1	chr2:164747676-164767682	+	2173	0.321697	0.00398258	23.9984	0.321697	0.00398258	23.9984
ENSRNOG00000008598	Btbd7	BTB domain containing 7	chr6:126661633-126710858	-	4512	0.322163	0.00653568	21.8471	0.322163	0.00653568	21.8471
ENSRNOG00000049198	LOC690126	hypothetical protein LOC690126	chr17:43791656-43792067	+	411	0.323502	0.044734	13.4936	0.323502	0.044734	13.4936
ENSRNOG00000042261	Hdgf	hepatoma-derived growth factor	chr2:187275119-187284281	+	1834	0.323622	0.00124191	29.0591	0.323622	0.00124191	29.0591
ENSRNOG00000025302	Cdca2	cell division cycle associated 2	chr15:44365404-44411004	-	3647	0.324161	0.0493929	13.0634	0.324161	0.0493929	13.0634
ENSRNOG00000007678	Zfp263	zinc finger protein 263	chr10:12024360-12030416	-	2440	0.324397	0.0339578	14.6906	0.324397	0.0339578	14.6906
ENSRNOG00000020994	Slc25a39	solute carrier family 25, member 39	chr10:90351899-90356242	-	1445	0.32493	0.0104637	19.8031	0.32493	0.0104637	19.8031
ENSRNOG00000003065	Glyr1	glyoxylate reductase 1 homolog	chr10:10725818-10761279	+	3478	0.32532	0.00305165	25.1546	0.32532	0.00305165	25.1546
ENSRNOG00000024757	Endod1	endonuclease domain containing 1	chr8:12900829-12902262	-	1433	0.325745	0.0381066	14.19	0.325745	0.0381066	14.19
ENSRNOG00000022307	Acap3	ArfGAP with coiled-coil, ankyrin repeat and PH domains 3	chr5:173340059-173354755	+	4452	0.32578	0.0286417	15.43	0.32578	0.0286417	15.43
ENSRNOG00000050933	Hist1h4a	histone cluster 1, H4a	chr17:43821224-43821536	-	312	0.32579	0.0234017	16.3075	0.32579	0.0234017	16.3075
ENSRNOG00000006735	Cdkn2b	cyclin-dependent kinase inhibitor 2B	chr5:107845950-107858104	-	5645	0.325934	0.0105226	19.7788	0.325934	0.0105226	19.7788
ENSRNOG00000019235	Rbm22	RNA binding motif protein 22	chr18:55828157-55838966	+	1696	0.325947	0.0228755	16.4063	0.325947	0.0228755	16.4063
ENSRNOG00000049649	Hist1h2ah	histone cluster 1, H2ah	chr17:43632396-43632789	+	255	0.326889	0.0155943	18.0703	0.326889	0.0155943	18.0703
ENSRNOG00000008283	B4galt5	beta-1,4-galactosyltransferase 5	chr3:164039730-164095878	-	3045	0.327709	0.0287986	15.4063	0.327709	0.0287986	15.4063
ENSRNOG00000027711	Usp32	ubiquitin specific peptidase 32	chr10:72300172-72472675	-	7003	0.328077	0.00796715	20.987	0.328077	0.00796715	20.987
ENSRNOG00000012543	Mcm3	minichromosome maintenance complex component 3	chr9:26914056-26932201	-	2932	0.328561	0.0337745	14.7141	0.328561	0.0337745	14.7141
ENSRNOG00000015913	Tspan5	tetraspanin 5	chr2:244058185-244224058	+	2851	0.328793	0.0400283	13.9763	0.328793	0.0400283	13.9763
ENSRNOG00000059949	LOC102549061	histone H2B type 1-N-like	chr17:43627929-43628310	+	381	0.329324	0.0237592	16.2417	0.329324	0.0237592	16.2417
ENSRNOG00000020358	Ptov1	prostate tumor overexpressed 1	chr1:100859348-100865894	-	1722	0.329897	0.00863533	20.6372	0.329897	0.00863533	20.6372
ENSRNOG00000010320	Efnb3	ephrin B3	chr10:56161431-56167426	-	3143	0.330542	0.0185568	17.315	0.330542	0.0185568	17.315
ENSRNOG00000025602	Cdk4	cyclin-dependent kinase 4	chr7:70349862-70351867	+	819	0.330968	0.00357579	24.4663	0.330968	0.00357579	24.4663
ENSRNOG00000019145	Kdm2a	lysine demethylase 2A	chr1:219566155-219640294	-	6783	0.33198	0.0321748	14.9248	0.33198	0.0321748	14.9248
ENSRNOG00000049784	Tsnax	translin-associated factor X	chr19:57771397-57785543	+	2382	0.332037	0.00115481	29.3749	0.332037	0.00115481	29.3749
ENSRNOG00000020937	Ubtf	upstream binding transcription factor, RNA polymerase I	chr10:90250274-90265017	-	4736	0.332226	0.018725	17.2758	0.332226	0.018725	17.2758
ENSRNOG00000020470	Slc25a24	solute carrier family 25 member 24	chr2:211930325-211967505	+	3544	0.333293	0.00932909	20.3016	0.333293	0.00932909	20.3016
ENSRNOG00000021847	Ska3	spindle and kinetochore associated complex subunit 3	chr15:38077908-38093794	-	2073	0.333811	0.0400283	13.9763	0.333811	0.0400283	13.9763
ENSRNOG00000009832	Slc39a14	solute carrier family 39 member 14	chr15:51982981-52029816	-	4724	0.336047	0.00123811	29.0724	0.336047	0.00123811	29.0724
ENSRNOG00000015845	Fam129b	family with sequence similarity 129, member B	chr3:11921714-11971327	+	3678	0.336953	0.0152742	18.1604	0.336953	0.0152742	18.1604
ENSRNOG00000048264	LOC684828	similar to Histone H1.2 (H1 VAR.1) (H1c)	chr17:43797720-43798383	-	663	0.33843	0.026626	15.7469	0.33843	0.026626	15.7469
ENSRNOG00000002926	Uap1	UDP-N-acetylglucosamine pyrophosphorylase 1	chr13:88463531-88497901	-	2249	0.339181	0.0268484	15.7108	0.339181	0.0268484	15.7108
ENSRNOG00000024846	Ier5l	immediate early response 5-like	chr3:9036372-9037942	-	1570	0.339994	0.0287986	15.4063	0.339994	0.0287986	15.4063
ENSRNOG00000056219	Olr1	oxidized low density lipoprotein (lectin-like) receptor 1	chr4:163239848-163261958	-	3776	0.340794	0.0281374	15.5072	0.340794	0.0281374	15.5072
ENSRNOG00000010103	Eif4b	eukaryotic translation initiation factor 4B	chr7:143679616-143701452	+	4192	0.340956	0.00653568	21.8471	0.340956	0.00653568	21.8471
ENSRNOG00000006870	Mtdh	metadherin	chr7:72772439-72827908	+	2231	0.342671	0.00639107	21.9443	0.342671	0.00639107	21.9443
ENSRNOG00000050792	Tnfaip6	TNF alpha induced protein 6	chr3:37545237-37564699	+	1363	0.343448	0.0460616	13.3666	0.343448	0.0460616	13.3666
ENSRNOG00000015416	Nabp1	nucleic acid binding protein 1	chr9:55050202-55057658	+	2278	0.343973	0.0301003	15.2143	0.343973	0.0301003	15.2143
ENSRNOG00000021392	Noc2l	NOC2-like nucleolar associated transcriptional repressor	chr5:173660920-173672459	+	2438	0.344346	0.0246204	16.0871	0.344346	0.0246204	16.0871
ENSRNOG00000022586	Cdk9	cyclin-dependent kinase 9	chr3:11742265-11747074	-	1635	0.344506	0.0166163	17.7946	0.344506	0.0166163	17.7946
ENSRNOG00000012216	Tgfbi	transforming growth factor, beta induced	chr17:8400145-8429338	-	2670	0.345008	0.020133	16.9609	0.345008	0.020133	16.9609
ENSRNOG00000027039	Mrpl22	mitochondrial ribosomal protein L22	chr10:43601688-43612121	+	834	0.345145	0.038622	14.1317	0.345145	0.038622	14.1317
ENSRNOG00000004284	Btg1	B-cell translocation gene 1, anti-proliferative	chr7:37812830-37815088	+	1462	0.347247	0.00901124	20.4522	0.347247	0.00901124	20.4522
ENSRNOG00000053582	AC099089.1		chr10:45297852-45297936	-	84	0.348076	0.0469712	13.2817	0.348076	0.0469712	13.2817
ENSRNOG00000024241	Cdc23	cell division cycle 23	chr18:27430904-27452420	-	2023	0.348526	0.00282235	25.4939	0.348526	0.00282235	25.4939
ENSRNOG00000012929	Wsb1	WD repeat and SOCS box-containing 1	chr10:66586923-66602987	-	2262	0.349155	0.00546936	22.6206	0.349155	0.00546936	22.6206
ENSRNOG00000012960	Uap1l1	UDP-N-acetylglucosamine pyrophosphorylase 1 like 1	chr3:2579257-2584523	-	2699	0.349359	0.00239523	26.2065	0.349359	0.00239523	26.2065
ENSRNOG00000001383	Slc8b1	solute carrier family 8 member B1	chr12:41566980-41590244	-	2665	0.349482	0.00573559	22.4142	0.349482	0.00573559	22.4142
ENSRNOG00000010178	Cgrrf1	cell growth regulator with ring finger domain 1	chr15:23619122-23639628	+	1323	0.349627	0.0274837	15.6092	0.349627	0.0274837	15.6092
ENSRNOG00000036835	Copz1	coatomer protein complex, subunit zeta 1	chr7:144899533-144926350	+	2340	0.351267	0.00474247	23.24	0.351267	0.00474247	23.24
ENSRNOG00000005052	Slc39a9	solute carrier family 39, member 9	chr6:104291070-104329872	+	4944	0.351384	0.00573559	22.4142	0.351384	0.00573559	22.4142
ENSRNOG00000019229	Fbl	fibrillarin	chr1:85103518-85112246	+	909	0.351785	0.0407957	13.8939	0.351785	0.0407957	13.8939
ENSRNOG00000042682	Grpel2	GrpE-like 2, mitochondrial	chr18:57036876-57050408	-	3320	0.352613	0.00710644	21.4835	0.352613	0.00710644	21.4835
ENSRNOG00000026647	Cxcl16	C-X-C motif chemokine ligand 16	chr10:57060006-57064481	-	1586	0.352765	0.000231473	36.355	0.352765	0.000231473	36.355
ENSRNOG00000045561	Uqcc3	ubiquinol-cytochrome c reductase complex assembly factor 3	chr1:225076300-225077079	-	690	0.353187	0.0410139	13.8707	0.353187	0.0410139	13.8707
ENSRNOG00000037113	Slfn2	schlafen 2	chr10:70370299-70376331	+	1772	0.353247	0.00133108	28.758	0.353247	0.00133108	28.758
ENSRNOG00000055300	Ncapd2	non-SMC condensin I complex, subunit D2	chr4:157683076-157704596	-	4170	0.353287	0.0182479	17.3879	0.353287	0.0182479	17.3879
ENSRNOG00000005767	Tulp3	tubby-like protein 3	chr4:161637891-161658519	-	1430	0.353686	0.00481948	23.17	0.353686	0.00481948	23.17
ENSRNOG00000017913	Atg16l1	autophagy related 16-like 1	chr9:94879744-94915228	+	3305	0.354003	0.00206504	26.8507	0.354003	0.00206504	26.8507
ENSRNOG00000015442	Sfxn3	sideroflexin 3	chr1:264796811-264805157	+	2709	0.354112	0.0126711	18.9719	0.354112	0.0126711	18.9719
ENSRNOG00000000517	Kctd20	potassium channel tetramerization domain containing 20	chr20:6205902-6219936	+	1447	0.354744	0.00353236	24.5194	0.354744	0.00353236	24.5194
ENSRNOG00000022983	Trim17	tripartite motif-containing 17	chr10:45297936-45314837	+	1898	0.35682	0.0237592	16.2417	0.35682	0.0237592	16.2417
ENSRNOG00000058444	Hist2h4	histone cluster 2, H4	chr17:44744590-44744902	-	312	0.357141	0.00588361	22.3036	0.357141	0.00588361	22.3036
ENSRNOG00000048267	Tor1aip2	torsin 1A interacting protein 2	chr13:73708814-73720429	+	2251	0.35747	0.00220516	26.5656	0.35747	0.00220516	26.5656
ENSRNOG00000032948	Tyk2	tyrosine kinase 2	chr8:22124559-22150005	-	5057	0.357643	0.0131745	18.8027	0.357643	0.0131745	18.8027
ENSRNOG00000053155	LOC690171	similar to H3 histone, family 3B	chr17:44760055-44760466	+	411	0.358041	0.0190607	17.1986	0.358041	0.0190607	17.1986
ENSRNOG00000007793	Pnrc1	proline-rich nuclear receptor coactivator 1	chr5:48501471-48504511	-	1610	0.358894	0.0023699	26.2527	0.358894	0.0023699	26.2527
ENSRNOG00000015703	Hypk	Huntingtin interacting protein K	chr3:113423692-113424846	+	390	0.359167	0.0318679	14.9665	0.359167	0.0318679	14.9665
ENSRNOG00000005183	Rtf1	Rtf1, Paf1/RNA polymerase II complex component, homolog (S. cerevisiae)	chr3:111478381-111537941	+	4495	0.36164	0.0318679	14.9665	0.36164	0.0318679	14.9665
ENSRNOG00000053239	Clmp	CXADR-like membrane protein	chr8:44847156-44975457	+	3901	0.361933	0.0305512	15.1497	0.361933	0.0305512	15.1497
ENSRNOG00000007422	Vav2	vav guanine nucleotide exchange factor 2	chr3:5811503-5976244	-	5164	0.362632	0.00619641	22.0786	0.362632	0.00619641	22.0786
ENSRNOG00000018483	Smad1	SMAD family member 1	chr19:32188266-32248684	+	2981	0.365119	0.0469785	13.281	0.365119	0.0469785	13.281
ENSRNOG00000006302	Gclc	glutamate-cysteine ligase, catalytic subunit	chr8:85059050-85097468	+	3045	0.365622	0.000377336	34.2327	0.365622	0.000377336	34.2327
ENSRNOG00000004226	Irak3	interleukin-1 receptor-associated kinase 3	chr7:64923614-64982281	-	3165	0.368448	0.00236232	26.2666	0.368448	0.00236232	26.2666
ENSRNOG00000020640	Zbtb7b	zinc finger and BTB domain containing 7B	chr2:188704686-188718704	-	2416	0.369404	0.0222487	16.527	0.369404	0.0222487	16.527
ENSRNOG00000008034	Tmeff1	transmembrane protein with EGF-like and two follistatin-like domains 1	chr5:64326732-64412523	+	2481	0.372023	0.0335429	14.744	0.372023	0.0335429	14.744
ENSRNOG00000008374	Nipsnap1	nipsnap homolog 1 (C. elegans)	chr14:85113577-85137454	+	1884	0.372168	0.0400283	13.9763	0.372168	0.0400283	13.9763
ENSRNOG00000060773	Sertad4	SERTA domain containing 4	chr13:111574608-111581019	-	2927	0.372653	0.0309435	15.0943	0.372653	0.0309435	15.0943
ENSRNOG00000017220	Tcirg1	T-cell immune regulator 1, ATPase H+ transporting V0 subunit A3	chr1:219127601-219139464	-	2806	0.375142	0.000600709	32.2134	0.375142	0.000600709	32.2134
ENSRNOG00000059827	LOC691995	hypothetical protein LOC691995	chr10:57669529-57671080	-	1473	0.376352	0.0363253	14.3979	0.376352	0.0363253	14.3979
ENSRNOG00000055082	Maz	MYC associated zinc finger protein	chr1:198456698-198460126	-	1431	0.377446	0.0101704	19.9266	0.377446	0.0101704	19.9266
ENSRNOG00000019778	Ptrf	polymerase I and transcript release factor	chr10:88860732-88874528	-	3206	0.377922	0.000194291	37.1155	0.377922	0.000194291	37.1155
ENSRNOG00000011093	Ssna1	Sjogren syndrome nuclear autoantigen 1	chr3:2489041-2490392	-	815	0.378125	0.00681768	21.6636	0.378125	0.00681768	21.6636
ENSRNOG00000050869	Cebpd	CCAAT/enhancer binding protein delta	chr11:89008007-89009146	+	1139	0.378139	0.00473355	23.2481	0.378139	0.00473355	23.2481
ENSRNOG00000008830	Nfe2l1	nuclear factor, erythroid 2-like 1	chr10:84682459-84698886	-	2828	0.379109	0.010153	19.934	0.379109	0.010153	19.934
ENSRNOG00000015906	Tgif1	TGFB-induced factor homeobox 1	chr9:119181082-119190698	-	1385	0.379579	0.00707474	21.5029	0.379579	0.00707474	21.5029
ENSRNOG00000053725	Usf2	upstream transcription factor 2, c-fos interacting	chr1:89371793-89382463	-	1639	0.379673	0.000939229	30.2723	0.379673	0.000939229	30.2723
ENSRNOG00000015366	Neurl3	neuralized E3 ubiquitin protein ligase 3	chr9:42831741-42839837	-	1362	0.379945	0.0437669	13.5885	0.379945	0.0437669	13.5885
ENSRNOG00000010124	Trim2	tripartite motif-containing 2	chr2:183145088-183213228	-	6374	0.381176	0.00144683	28.3958	0.381176	0.00144683	28.3958
ENSRNOG00000000692	Ung	uracil-DNA glycosylase	chr12:48246568-48254822	-	1874	0.38135	0.00796715	20.987	0.38135	0.00796715	20.987
ENSRNOG00000010841	Col8a2	collagen, type VIII, alpha 2	chr5:144308610-144335172	+	4196	0.382111	0.023461	16.2965	0.382111	0.023461	16.2965
ENSRNOG00000057690	LOC100360950	GF20391-like	chr17:44815683-44815995	-	312	0.382729	0.00558864	22.5269	0.382729	0.00558864	22.5269
ENSRNOG00000017319	Mertk	MER proto-oncogene, tyrosine kinase	chr3:121235118-121342444	+	4647	0.383266	0.0286417	15.43	0.383266	0.0286417	15.43
ENSRNOG00000002810	Gfpt2	glutamine-fructose-6-phosphate transaminase 2	chr10:35279235-35325508	+	2995	0.383964	0.00339172	24.6958	0.383964	0.00339172	24.6958
ENSRNOG00000011452	Aldoc	aldolase, fructose-bisphosphate C	chr10:65586503-65590126	+	1684	0.38448	0.00104703	29.8004	0.38448	0.00104703	29.8004
ENSRNOG00000009736	A4galt	alpha 1,4-galactosyltransferase	chr7:124085833-124089385	-	1650	0.384562	0.0021903	26.595	0.384562	0.0021903	26.595
ENSRNOG00000057102	Pafah1b2	platelet-activating factor acetylhydrolase 1b, catalytic subunit 2	chr8:50259247-50277797	-	1959	0.385162	0.0201334	16.9608	0.385162	0.0201334	16.9608
ENSRNOG00000018838	Paox	polyamine oxidase (exo-N4-amino)	chr1:212578449-212603529	+	1596	0.385363	0.0188131	17.2554	0.385363	0.0188131	17.2554
ENSRNOG00000007706	Prkaa2	protein kinase AMP-activated catalytic subunit alpha 2	chr5:124574078-124642569	-	2652	0.387819	0.0138578	18.583	0.387819	0.0138578	18.583
ENSRNOG00000007500	Top1mt	topoisomerase (DNA) I, mitochondrial	chr7:116688700-116712387	-	2360	0.388239	0.0248573	16.0455	0.388239	0.0248573	16.0455
ENSRNOG00000060853	Iah1	isoamyl acetate-hydrolyzing esterase 1 homolog	chr6:43393112-43400328	+	912	0.389019	0.0112749	19.4789	0.389019	0.0112749	19.4789
ENSRNOG00000001867	Snap29	synaptosomal-associated protein 29	chr11:87827650-87858107	-	3382	0.389074	0.00204146	26.9006	0.389074	0.00204146	26.9006
ENSRNOG00000004027	Aldh9a1	aldehyde dehydrogenase 9 family, member A1	chr13:85580827-85597493	+	2336	0.390147	0.0111121	19.542	0.390147	0.0111121	19.542
ENSRNOG00000002525	Ptgs2	prostaglandin-endoperoxide synthase 2	chr13:67351086-67359335	+	4373	0.390198	0.00630092	22.006	0.390198	0.00630092	22.006
ENSRNOG00000010029	Ubald2	UBA-like domain containing 2	chr10:105393071-105396863	+	492	0.390764	0.0268115	15.7168	0.390764	0.0268115	15.7168
ENSRNOG00000019178	Taf10	TAF10 RNA polymerase II, TATA box binding protein (TBP)-associated factor	chr1:170585166-170586603	-	897	0.391816	0.0104629	19.8035	0.391816	0.0104629	19.8035
ENSRNOG00000059382	LOC100364835	histone cluster 1, H2bd-like	chr17:44737949-44738330	-	381	0.392404	0.00219793	26.5799	0.392404	0.00219793	26.5799
ENSRNOG00000025448	Limd2	LIM domain containing 2	chr10:94350816-94352880	-	1145	0.39322	0.00621729	22.064	0.39322	0.00621729	22.064
ENSRNOG00000019311	Nfkb2	nuclear factor kappa B subunit 2	chr1:266053001-266059256	+	3070	0.395953	0.0170236	17.6895	0.395953	0.0170236	17.6895
ENSRNOG00000005234	Gxylt1	glucoside xylosyltransferase 1	chr7:134447577-134495835	-	6820	0.396275	0.0233806	16.3114	0.396275	0.0233806	16.3114
ENSRNOG00000003901	Cfap36	cilia and flagella associated protein 36	chr14:113618963-113644779	-	1436	0.396554	0.00363904	24.3901	0.396554	0.00363904	24.3901
ENSRNOG00000050478	LOC690126	hypothetical protein LOC690126	chr17:43626127-43626538	-	411	0.396818	9.3538e-05	40.2901	0.396818	9.3538e-05	40.2901
ENSRNOG00000021960	AC109958.1		chr13:93560363-93561301	-	936	0.398398	0.0359709	14.4405	0.398398	0.0359709	14.4405
ENSRNOG00000018616	Cdc42ep5	CDC42 effector protein 5	chr1:73719004-73719529	+	525	0.399518	0.0155058	18.0951	0.399518	0.0155058	18.0951
ENSRNOG00000061607	Lmbr1l	limb development membrane protein 1-like	chr7:140585831-140600818	-	1867	0.399988	0.0305507	15.1498	0.399988	0.0305507	15.1498
ENSRNOG00000022173	Gatad2a	GATA zinc finger domain containing 2A	chr16:21178137-21268504	+	4898	0.401082	0.0221093	16.5542	0.401082	0.0221093	16.5542
ENSRNOG00000003917	Uck2	uridine-cytidine kinase 2	chr13:85376715-85443976	-	1633	0.402452	0.00123811	29.0724	0.402452	0.00123811	29.0724
ENSRNOG00000019455	Ap4b1	adaptor-related protein complex 4, beta 1 subunit	chr2:206293719-206305702	+	2921	0.403835	0.00200195	26.9855	0.403835	0.00200195	26.9855
ENSRNOG00000000288	Scarf2	scavenger receptor class F, member 2	chr11:87722349-87733734	+	3313	0.404297	0.00639107	21.9443	0.404297	0.00639107	21.9443
ENSRNOG00000020695	Tead2	TEA domain transcription factor 2	chr1:101213787-101230477	+	2194	0.406165	0.00203249	26.9197	0.406165	0.00203249	26.9197
ENSRNOG00000008632	Invs	inversin	chr5:64053945-64178759	+	3394	0.406697	0.0476929	13.2155	0.406697	0.0476929	13.2155
ENSRNOG00000056647	Ascc1	activating signal cointegrator 1 complex subunit 1	chr20:29558688-29648893	+	1485	0.406757	0.0050588	22.9595	0.406757	0.0050588	22.9595
ENSRNOG00000009592	Cyb5r3	cytochrome b5 reductase 3	chr7:124023994-124041594	-	1931	0.407967	0.014381	18.4221	0.407967	0.014381	18.4221
ENSRNOG00000030183	Plod2	procollagen lysine, 2-oxoglutarate 5-dioxygenase 2	chr8:99977333-100059736	+	3672	0.408376	0.000278285	35.5551	0.408376	0.000278285	35.5551
ENSRNOG00000005573	Ntn4	netrin 4	chr7:34533542-34649481	+	2240	0.408454	0.00239523	26.2065	0.408454	0.00239523	26.2065
ENSRNOG00000010941	Tifa	TRAF-interacting protein with forkhead-associated domain	chr2:232104808-232137422	+	2225	0.408839	0.00365979	24.3654	0.408839	0.00365979	24.3654
ENSRNOG00000002903	Specc1	sperm antigen with calponin homology and coiled-coil domains 1	chr10:48240126-48542292	+	7438	0.410165	0.000124078	39.0631	0.410165	0.000124078	39.0631
ENSRNOG00000017154	Atp11a	ATPase phospholipid transporting 11A	chr16:81990339-82100222	-	6209	0.411323	0.00329461	24.822	0.411323	0.00329461	24.822
ENSRNOG00000018468	Ldb1	LIM domain binding 1	chr1:265785408-265798167	-	2391	0.413042	0.00140196	28.5326	0.413042	0.00140196	28.5326
ENSRNOG00000019477	Zmynd15	zinc finger, MYND-type containing 15	chr10:57064481-57071096	+	2760	0.414658	0.0420378	13.7636	0.414658	0.0420378	13.7636
ENSRNOG00000020465	Ripk3	receptor-interacting serine-threonine kinase 3	chr15:34470795-34479741	-	2002	0.415259	8.93399e-05	40.4895	0.415259	8.93399e-05	40.4895
ENSRNOG00000022309	Frem1	Fras1 related extracellular matrix 1	chr5:101020447-101166651	-	7520	0.415359	0.00147618	28.3086	0.415359	0.00147618	28.3086
ENSRNOG00000059857	Rnd1	Rho family GTPase 1	chr7:140349137-140356209	-	1609	0.416016	0.00339172	24.6958	0.416016	0.00339172	24.6958
ENSRNOG00000006653	Slc38a4	solute carrier family 38, member 4	chr7:138459503-138512952	-	4014	0.416054	0.00192113	27.1644	0.416054	0.00192113	27.1644
ENSRNOG00000019960	Ino80e	INO80 complex subunit E	chr1:198287489-198298076	-	1590	0.417147	0.00858411	20.663	0.417147	0.00858411	20.663
ENSRNOG00000014297	Sdc4	syndecan 4	chr3:160872502-160891190	-	2488	0.417477	0.000160971	37.9325	0.417477	0.000160971	37.9325
ENSRNOG00000012472	Pyroxd1	pyridine nucleotide-disulphide oxidoreductase domain 1	chr4:176565693-176581896	+	1720	0.417739	0.0056637	22.469	0.417739	0.0056637	22.469
ENSRNOG00000053081	LOC690126	hypothetical protein LOC690126	chr2:198390165-198390576	+	411	0.418514	0.0419883	13.7687	0.418514	0.0419883	13.7687
ENSRNOG00000019264	Ltbr	lymphotoxin beta receptor	chr4:157822839-157829241	-	2075	0.423524	2.45185e-06	56.1051	0.423524	2.45185e-06	56.1051
ENSRNOG00000001139	Suds3	SDS3 homolog, SIN3A corepressor complex component	chr12:45199576-45221512	+	2169	0.42574	0.000376816	34.2387	0.42574	0.000376816	34.2387
ENSRNOG00000061185	LOC690126	hypothetical protein LOC690126	chr17:43776049-43776460	-	411	0.42582	0.000939229	30.2723	0.42582	0.000939229	30.2723
ENSRNOG00000001035	Gtf2h3	general transcription factor IIH subunit 3	chr12:37427545-37444282	-	1985	0.426019	0.00124598	29.0449	0.426019	0.00124598	29.0449
ENSRNOG00000014109	Psmd13	proteasome 26S subunit, non-ATPase 13	chr1:213636092-213648488	+	1568	0.426237	0.000172805	37.6244	0.426237	0.000172805	37.6244
ENSRNOG00000032908	Acaa1b	acetyl-Coenzyme A acyltransferase 1B	chr8:128027957-128036236	+	1302	0.428296	0.018725	17.2758	0.428296	0.018725	17.2758
ENSRNOG00000010763	Fam181b	family with sequence similarity 181, member B	chr1:157920785-157922274	+	875	0.429763	0.0248573	16.0455	0.429763	0.0248573	16.0455
ENSRNOG00000017051	Tmem110	transmembrane protein 110	chr16:6903211-6958783	+	1606	0.43509	0.00108586	29.6423	0.43509	0.00108586	29.6423
ENSRNOG00000013135	Ptpn12	protein tyrosine phosphatase, non-receptor type 12	chr4:10631072-10702386	+	3223	0.437126	0.000137288	38.6237	0.437126	0.000137288	38.6237
ENSRNOG00000011865	Fam96b	family with sequence similarity 96, member B	chr19:551707-553573	+	693	0.437768	0.00140196	28.5326	0.437768	0.00140196	28.5326
ENSRNOG00000042838	Junb	JunB proto-oncogene, AP-1 transcription factor subunit	chr19:26092973-26094756	-	1783	0.438323	1.46529e-05	48.3408	0.438323	1.46529e-05	48.3408
ENSRNOG00000005861	Hsd11b1	hydroxysteroid 11-beta dehydrogenase 1	chr13:111926441-111972603	-	4499	0.439187	0.00357579	24.4663	0.439187	0.00357579	24.4663
ENSRNOG00000011009	Cmtm4	CKLF-like MARVEL transmembrane domain containing 4	chr19:784617-824420	+	1446	0.443337	0.0055577	22.5511	0.443337	0.0055577	22.5511
ENSRNOG00000048478	Kcne4	potassium voltage-gated channel subfamily E regulatory subunit 4	chr9:84689149-84690338	+	629	0.445166	0.00978642	20.0938	0.445166	0.00978642	20.0938
ENSRNOG00000043350	Cap2	CAP, adenylate cyclase-associated protein, 2 (yeast)	chr17:18442126-18592750	-	2217	0.446301	1.33189e-05	48.7553	0.446301	1.33189e-05	48.7553
ENSRNOG00000024998	Trps1	transcriptional repressor GATA binding 1	chr7:90090827-90318136	-	4492	0.448476	0.000382899	34.1692	0.448476	0.000382899	34.1692
ENSRNOG00000026748	Dennd2a	DENN domain containing 2A	chr4:67242270-67301102	-	4306	0.448665	0.00240924	26.1812	0.448665	0.00240924	26.1812
ENSRNOG00000034233	Fyttd1	forty-two-three domain containing 1	chr11:71116578-71136673	-	1012	0.448699	0.0119097	19.241	0.448699	0.0119097	19.241
ENSRNOG00000014835	Il1rl1	interleukin 1 receptor-like 1	chr9:47134033-47182170	+	3548	0.449362	0.0181067	17.4216	0.449362	0.0181067	17.4216
ENSRNOG00000010224	Rab30	RAB30, member RAS oncogene family	chr1:157573323-157660008	+	1602	0.450635	0.00548112	22.6113	0.450635	0.00548112	22.6113
ENSRNOG00000020435	Terf2	telomeric repeat binding factor 2	chr19:39272498-39300893	-	1982	0.452317	0.020412	16.9011	0.452317	0.020412	16.9011
ENSRNOG00000006285	Tlk2	tousled-like kinase 2	chr10:93415398-93507277	+	3686	0.452516	8.36825e-06	50.7737	0.452516	8.36825e-06	50.7737
ENSRNOG00000020485	Vav3	vav guanine nucleotide exchange factor 3	chr2:212247450-212585818	+	4946	0.453042	0.0191378	17.1811	0.453042	0.0191378	17.1811
ENSRNOG00000043225	Zfp771	zinc finger protein 771	chr1:198690793-198700969	+	954	0.454235	0.00136223	28.6575	0.454235	0.00136223	28.6575
ENSRNOG00000060448	Hand2	heart and neural crest derivatives expressed 2	chr16:36371488-36373546	-	645	0.454867	0.00356786	24.4759	0.454867	0.00356786	24.4759
ENSRNOG00000026884	Snx17	sorting nexin 17	chr6:26541137-26546545	-	1823	0.456023	4.6613e-05	43.3149	0.456023	4.6613e-05	43.3149
ENSRNOG00000045649	Arrdc3	arrestin domain containing 3	chr2:8732931-8743069	+	1678	0.458097	0.00363904	24.3901	0.458097	0.00363904	24.3901
ENSRNOG00000014504	Il1r1	interleukin 1 receptor type 1	chr9:46962287-47036670	+	3951	0.459328	4.78821e-06	53.1983	0.459328	4.78821e-06	53.1983
ENSRNOG00000010119	Zmat3	zinc finger, matrin type 3	chr2:118721333-118745766	-	1283	0.461413	0.0363139	14.3993	0.461413	0.0363139	14.3993
ENSRNOG00000024501	Rgs3	regulator of G-protein signaling 3	chr5:78428668-78567288	+	5587	0.461569	0.000273757	35.6263	0.461569	0.000273757	35.6263
ENSRNOG00000016655	Pex6	peroxisomal biogenesis factor 6	chr9:16566687-16581078	-	4623	0.462193	0.00707474	21.5029	0.462193	0.00707474	21.5029
ENSRNOG00000047300	Bdkrb2	bradykinin receptor B2	chr6:129399467-129429676	+	4127	0.463023	0.0294385	15.3108	0.463023	0.0294385	15.3108
ENSRNOG00000003073	Gpr161	G protein-coupled receptor 161	chr13:83531017-83571505	+	2128	0.463526	0.0268553	15.7097	0.463526	0.0268553	15.7097
ENSRNOG00000031721	Dnajc30	DnaJ heat shock protein family (Hsp40) member C30	chr12:24668397-24669448	-	1051	0.465397	0.00548372	22.6092	0.465397	0.00548372	22.6092
ENSRNOG00000010362	Anxa2	annexin A2	chr8:75687099-75723594	+	1376	0.465997	2.26676e-07	66.4459	0.465997	2.26676e-07	66.4459
ENSRNOG00000005733	Cpsf2	cleavage and polyadenylation specific factor 2	chr6:125870371-125898874	+	5727	0.466111	1.85976e-06	57.3054	0.466111	1.85976e-06	57.3054
ENSRNOG00000052113	Ppp1r9b	protein phosphatase 1, regulatory subunit 9B	chr10:82800703-82816731	+	4509	0.468795	0.0021903	26.595	0.468795	0.0021903	26.595
ENSRNOG00000021750	Id1	inhibitor of DNA binding 1, HLH protein	chr3:148215539-148216718	+	958	0.470136	0.00965728	20.1515	0.470136	0.00965728	20.1515
ENSRNOG00000010718	Gpr153	G protein-coupled receptor 153	chr5:169452492-169462713	+	2643	0.471174	0.0102314	19.9006	0.471174	0.0102314	19.9006
ENSRNOG00000010067	Lypla2	lysophospholipase II	chr5:154315032-154319629	-	1537	0.471937	0.000209294	36.7924	0.471937	0.000209294	36.7924
ENSRNOG00000046144	Hist1h2ail1	histone cluster 1, H2ai-like1	chr17:43616246-43616657	+	411	0.472569	0.000103993	39.83	0.472569	0.000103993	39.83
ENSRNOG00000017932	St3gal2	ST3 beta-galactoside alpha-2,3-sialyltransferase 2	chr19:43274492-43290363	-	2426	0.472984	0.000201569	36.9558	0.472984	0.000201569	36.9558
ENSRNOG00000032224	Hist1h4b	histone cluster 1, H4b	chr2:198411954-198412350	-	396	0.474512	8.19643e-05	40.8638	0.474512	8.19643e-05	40.8638
ENSRNOG00000030700	Mt-cox3	mitochondrially encoded cytochrome C oxidase III	chrM:8598-9382	+	783	0.475427	0.0131745	18.8027	0.475427	0.0131745	18.8027
ENSRNOG00000016592	Gnai2	G protein subunit alpha i2	chr8:116370743-116391307	-	2203	0.475687	9.41687e-05	40.2609	0.475687	9.41687e-05	40.2609
ENSRNOG00000012852	Bin1	bridging integrator 1	chr18:25163560-25222135	+	2528	0.4778	0.000156456	38.0561	0.4778	0.000156456	38.0561
ENSRNOG00000031269	RGD1304694	similar to CG9646-PA	chr7:125857045-125893168	-	3211	0.479088	0.000498264	33.0254	0.479088	0.000498264	33.0254
ENSRNOG00000010873	Pithd1	PITH domain containing 1	chr5:154322550-154332940	-	1416	0.480591	0.000438695	33.5784	0.480591	0.000438695	33.5784
ENSRNOG00000022804	Foxp4	forkhead box P4	chr9:15068398-15125318	+	4186	0.485942	0.0380837	14.1926	0.485942	0.0380837	14.1926
ENSRNOG00000058187	Hist1h2bh	histone cluster 1, H2bh	chr17:44519859-44520240	-	381	0.48644	0.00893153	20.4907	0.48644	0.00893153	20.4907
ENSRNOG00000019907	Nfkbie	NFKB inhibitor epsilon	chr9:17828407-17835240	-	1602	0.487387	0.000678571	31.684	0.487387	0.000678571	31.684
ENSRNOG00000059059	Skp2	S-phase kinase-associated protein 2, E3 ubiquitin protein ligase	chr2:58506150-58534211	-	2967	0.489684	0.000400485	33.9741	0.489684	0.000400485	33.9741
ENSRNOG00000018529	Csnk1g2	casein kinase 1, gamma 2	chr7:11944957-11963268	-	2376	0.489756	2.05979e-05	46.8618	0.489756	2.05979e-05	46.8618
ENSRNOG00000010083	Prpsap1	phosphoribosyl pyrophosphate synthetase-associated protein 1	chr10:105430519-105452228	-	1695	0.493495	1.05896e-05	49.7512	0.493495	1.05896e-05	49.7512
ENSRNOG00000031053	Mt-nd4l	mitochondrially encoded NADH 4L dehydrogenase	chrM:9869-10159	+	290	0.494659	0.0196954	17.0564	0.494659	0.0196954	17.0564
ENSRNOG00000009613	Sh3bgrl2	SH3 domain binding glutamate-rich protein like 2	chr8:91070072-91160258	+	363	0.494673	0.0303822	15.1738	0.494673	0.0303822	15.1738
ENSRNOG00000030371	Mt-co2	mitochondrially encoded cytochrome c oxidase II	chrM:7005-7689	+	684	0.495649	0.00421745	23.7495	0.495649	0.00421745	23.7495
ENSRNOG00000011884	Golga2	golgin A2	chr3:11317182-11336458	+	3472	0.498723	0.00891831	20.4972	0.498723	0.00891831	20.4972
ENSRNOG00000005695	Mgp	matrix Gla protein	chr4:170856750-170860225	-	676	0.500709	2.39719e-05	46.203	0.500709	2.39719e-05	46.203
ENSRNOG00000049952	Gucd1	guanylyl cyclase domain containing 1	chr20:14101655-14102901	+	429	0.50257	0.00309948	25.0871	0.50257	0.00309948	25.0871
ENSRNOG00000000614	Bicc1	BicC family RNA binding protein 1	chr20:18780604-18940408	+	5202	0.502702	0.00226295	26.4533	0.502702	0.00226295	26.4533
ENSRNOG00000047046	Plin4	perilipin 4	chr9:10963722-10971277	+	4185	0.503587	0.0133682	18.7393	0.503587	0.0133682	18.7393
ENSRNOG00000050547	Syngr2	synaptogyrin 2	chr10:106812738-106816675	+	946	0.506402	0.00133108	28.758	0.506402	0.00133108	28.758
ENSRNOG00000002110	Fam114a1l1	family with sequence similarity 114, member A1-like 1	chr9:120099332-120101098	-	1766	0.506414	0.0201828	16.9502	0.506414	0.0201828	16.9502
ENSRNOG00000006094	Cd44	CD44 molecule (Indian blood group)	chr3:92696312-92783658	-	3973	0.508168	3.67079e-06	54.3524	0.508168	3.67079e-06	54.3524
ENSRNOG00000019979	B3galt6	Beta-1,3-galactosyltransferase 6	chr5:173423474-173425611	-	2137	0.508269	0.00210447	26.7686	0.508269	0.00210447	26.7686
ENSRNOG00000026124	Id3	inhibitor of DNA binding 3, HLH protein	chr5:154489589-154491223	+	1006	0.511387	4.23177e-06	53.7348	0.511387	4.23177e-06	53.7348
ENSRNOG00000050585	Pgam1	phosphoglycerate mutase 1	chr1:261158260-261165808	+	1742	0.513854	1.31197e-07	68.8208	0.513854	1.31197e-07	68.8208
ENSRNOG00000057153	Pla1a	phospholipase A1 member A	chr11:64882287-64919579	+	1728	0.514877	5.63464e-07	62.4913	0.514877	5.63464e-07	62.4913
ENSRNOG00000060492	LOC103690190	histone H2A type 1-E	chr17:44747795-44748188	-	256	0.518091	4.91813e-05	43.082	0.518091	4.91813e-05	43.082
ENSRNOG00000022635	Dlg2	discs large homolog 2	chr1:156552327-157269747	+	2531	0.518271	0.000923984	30.3434	0.518271	0.000923984	30.3434
ENSRNOG00000001258	Snx8	sorting nexin 8	chr12:16340921-16389497	+	2617	0.524508	4.73248e-06	53.2491	0.524508	4.73248e-06	53.2491
ENSRNOG00000004686	Spop	speckle type BTB/POZ protein	chr10:83231237-83311592	+	2635	0.52527	1.24843e-05	49.0363	0.52527	1.24843e-05	49.0363
ENSRNOG00000023209	Slamf7	SLAM family member 7	chr13:90058126-90075144	-	1492	0.525658	0.0210868	16.7599	0.525658	0.0210868	16.7599
ENSRNOG00000014562	Hnrnpf	heterogeneous nuclear ribonucleoprotein F	chr4:149957205-149978895	+	2346	0.526961	4.82412e-08	73.1658	0.526961	4.82412e-08	73.1658
ENSRNOG00000008749	Col5a1	collagen, type V, alpha 1	chr3:6430200-6578882	+	6507	0.528235	0.00398258	23.9984	0.528235	0.00398258	23.9984
ENSRNOG00000020016	LOC100361543	RhoA activator C11orf59-like	chr1:166991473-166997045	+	1072	0.532311	0.00101567	29.9325	0.532311	0.00101567	29.9325
ENSRNOG00000004273	Ifitm1	interferon induced transmembrane protein 1	chr1:213766757-213767815	+	568	0.535549	8.27153e-05	40.8241	0.535549	8.27153e-05	40.8241
ENSRNOG00000010716	Atoh8	atonal bHLH transcription factor 8	chr4:100067340-100099517	-	2375	0.542504	0.000597039	32.24	0.542504	0.000597039	32.24
ENSRNOG00000047321	Hba-a2	hemoglobin alpha, adult chain 2	chr10:15589363-15590220	-	557	0.54405	0.00435018	23.6149	0.54405	0.00435018	23.6149
ENSRNOG00000004959	Actr2	ARP2 actin-related protein 2 homolog (yeast)	chr14:104340433-104375649	-	1670	0.544434	0.000945545	30.2432	0.544434	0.000945545	30.2432
ENSRNOG00000011750	Fam180a	family with sequence similarity 180, member A	chr4:62844970-62860446	-	1741	0.544637	0.000382899	34.1692	0.544637	0.000382899	34.1692
ENSRNOG00000032274	AY172581.15		chrM:3834-3903	+	69	0.550002	0.000923984	30.3434	0.550002	0.000923984	30.3434
ENSRNOG00000008492	Cfap45	cilia and flagella associated protein 45	chr13:90909485-90932961	+	1894	0.550768	0.00448325	23.4841	0.550768	0.00448325	23.4841
ENSRNOG00000029971	Mt-nd5	mitochondrially encoded NADH dehydrogenase 5	chrM:11735-13542	+	1807	0.560072	0.00224131	26.495	0.560072	0.00224131	26.495
ENSRNOG00000047246	Chtf8	chromosome transmission fidelity factor 8	chr19:39077579-39087880	-	2908	0.562103	9.38022e-11	100.278	0.562103	9.38022e-11	100.278
ENSRNOG00000020706	Kcnn3	potassium calcium-activated channel subfamily N member 3	chr2:188844072-188988774	+	2719	0.565569	0.0106522	19.7256	0.565569	0.0106522	19.7256
ENSRNOG00000021812	Scx	scleraxis bHLH transcription factor	chr7:117519074-117521093	+	1134	0.565844	0.000124078	39.0631	0.565844	0.000124078	39.0631
ENSRNOG00000031171	Wdr46	WD repeat domain 46	chr20:5447859-5455632	-	2251	0.567972	2.9011e-08	75.3744	0.567972	2.9011e-08	75.3744
ENSRNOG00000013545	Polr2e	polymerase (RNA) II subunit E	chr7:12532874-12536797	+	1082	0.568704	0.000606195	32.1739	0.568704	0.000606195	32.1739
ENSRNOG00000012280	Ptx3	pentraxin 3	chr2:158097842-158103653	+	1924	0.569512	0.0020252	26.9353	0.569512	0.0020252	26.9353
ENSRNOG00000030644	Mt-nd1	mitochondrially encoded NADH dehydrogenase 1	chrM:2739-3694	+	955	0.56976	0.00451566	23.4528	0.56976	0.00451566	23.4528
ENSRNOG00000010676	Smarce1	SWI/SNF related, matrix associated, actin dependent regulator of chromatin, subfamily e, member 1	chr10:87116826-87137965	-	3810	0.573008	3.13293e-10	95.0405	0.573008	3.13293e-10	95.0405
ENSRNOG00000018282	Gda	guanine deaminase	chr1:238982391-239057732	-	1679	0.578786	3.94554e-06	54.0389	0.578786	3.94554e-06	54.0389
ENSRNOG00000016538	Itga8	integrin subunit alpha 8	chr17:79321899-79676499	-	5857	0.579282	1.54299e-06	58.1164	0.579282	1.54299e-06	58.1164
ENSRNOG00000003098	Prom1	prominin 1	chr14:71533062-71637417	+	4745	0.583013	0.00335115	24.7481	0.583013	0.00335115	24.7481
ENSRNOG00000001692	Chaf1b	chromatin assembly factor 1 subunit B	chr11:34101196-34121378	+	2034	0.585643	0.00052808	32.773	0.585643	0.00052808	32.773
ENSRNOG00000002697	Mtmr1	myotubularin related protein 1	chr18:291779-325377	-	3514	0.586415	4.07631e-09	83.8973	0.586415	4.07631e-09	83.8973
ENSRNOG00000026060	Arsi	arylsulfatase family, member I	chr18:56180088-56186068	+	1722	0.588999	0.00118538	29.2614	0.588999	0.00118538	29.2614
ENSRNOG00000048682	Zwint	ZW10 interacting kinetochore protein	chr20:17075770-17091766	-	1831	0.59051	2.38181e-08	76.2309	0.59051	2.38181e-08	76.2309
ENSRNOG00000012206	Dennd5a	DENN domain containing 5A	chr1:174524046-174588529	-	4928	0.591652	3.13278e-07	65.0407	0.591652	3.13278e-07	65.0407
ENSRNOG00000031979	Mt-atp6	mitochondrially encoded ATP synthase 6	chrM:7918-8598	+	637	0.602831	0.00151964	28.1826	0.602831	0.00151964	28.1826
ENSRNOG00000014961	Pdpn	podoplanin	chr5:161947136-161981441	-	1852	0.60442	1.84277e-06	57.3453	0.60442	1.84277e-06	57.3453
ENSRNOG00000023403	Gtpbp3	GTP binding protein 3	chr16:19896985-19902245	+	2534	0.609054	7.06495e-05	41.5089	0.609054	7.06495e-05	41.5089
ENSRNOG00000032178	Cenpa	centromere protein A	chr6:27072165-27080856	-	2520	0.611232	0.000654242	31.8426	0.611232	0.000654242	31.8426
ENSRNOG00000060229	Arf1	ADP-ribosylation factor 1	chr10:45563546-45579029	-	897	0.617314	2.12628e-13	126.724	0.617314	2.12628e-13	126.724
ENSRNOG00000038365	Plekha2	pleckstrin homology domain containing A2	chr16:71738717-71787787	+	5263	0.622957	3.67079e-06	54.3524	0.622957	3.67079e-06	54.3524
ENSRNOG00000045948	Arl10	ADP-ribosylation factor like GTPase 10	chr17:10568958-10575203	-	783	0.623114	0.000319813	34.951	0.623114	0.000319813	34.951
ENSRNOG00000003741	Nptx1	neuronal pentraxin 1	chr10:108682637-108691367	-	4722	0.628268	0.00224203	26.4936	0.628268	0.00224203	26.4936
ENSRNOG00000007078	Wisp1	WNT1 inducible signaling pathway protein 1	chr7:107695202-107726936	+	5075	0.631023	4.59473e-10	93.3774	0.631023	4.59473e-10	93.3774
ENSRNOG00000021029	Hamp	hepcidin antimicrobial peptide	chr1:89368020-89369960	-	360	0.631267	0.000868924	30.6102	0.631267	0.000868924	30.6102
ENSRNOG00000019027	Habp4	hyaluronan binding protein 4	chr17:1679626-1701623	+	1506	0.631447	1.57706e-08	78.0215	0.631447	1.57706e-08	78.0215
ENSRNOG00000055319	Mrfap1	Morf4 family associated protein 1	chr14:78973363-78975166	+	1063	0.632889	3.00133e-07	65.2269	0.632889	3.00133e-07	65.2269
ENSRNOG00000057347	Cebpb	CCAAT/enhancer binding protein beta	chr3:164424514-164425910	+	1396	0.635336	2.39798e-05	46.2015	0.635336	2.39798e-05	46.2015
ENSRNOG00000012098	Adcyap1r1	adenylate cyclase activating polypeptide 1 receptor type 1	chr4:85662891-85711696	+	6428	0.63613	0.000747579	31.2634	0.63613	0.000747579	31.2634
ENSRNOG00000017441	Tpm3	tropomyosin 3	chr2:189423558-189451029	+	2815	0.642797	4.41539e-11	103.55	0.642797	4.41539e-11	103.55
ENSRNOG00000021314	Fdft1	farnesyl diphosphate farnesyl transferase 1	chr15:46339248-46367302	-	3158	0.643411	5.16333e-11	102.871	0.643411	5.16333e-11	102.871
ENSRNOG00000051499	Tcf3	transcription factor 3	chr7:12144161-12168410	+	3044	0.648583	2.61467e-09	85.8258	0.648583	2.61467e-09	85.8258
ENSRNOG00000017484	Gja5	gap junction protein, alpha 5	chr2:199162744-199184939	+	3081	0.64898	7.68547e-13	121.143	0.64898	7.68547e-13	121.143
ENSRNOG00000031766	Mt-cyb	mitochondrially encoded cytochrome b	chrM:14135-15278	+	1143	0.649344	0.000214458	36.6866	0.649344	0.000214458	36.6866
ENSRNOG00000018377	AC123471.1		chr19:29800854-29802083	-	1122	0.650257	1.17774e-06	59.2895	0.650257	1.17774e-06	59.2895
ENSRNOG00000029886	Hba-a1	hemoglobin alpha, adult chain 1	chr10:15602793-15603649	-	556	0.658369	0.0013299	28.7618	0.658369	0.0013299	28.7618
ENSRNOG00000009161	Clasp2	cytoplasmic linker associated protein 2	chr8:122003915-122185495	+	6284	0.665489	1.72198e-13	127.64	0.665489	1.72198e-13	127.64
ENSRNOG00000042576	Tcp11l1	t-complex 11 like 1	chr3:94624070-94657377	-	1868	0.666178	3.90306e-06	54.086	0.666178	3.90306e-06	54.086
ENSRNOG00000023643	Mmp17	matrix metallopeptidase 17	chr12:30701910-30728682	-	3509	0.683175	1.18487e-06	59.2633	0.683175	1.18487e-06	59.2633
ENSRNOG00000018247	Dhx58	DEXH-box helicase 58	chr10:88599679-88611105	-	2631	0.683319	2.68994e-11	105.703	0.683319	2.68994e-11	105.703
ENSRNOG00000001068	Rac1	ras-related C3 botulinum toxin substrate 1	chr12:13090171-13111873	+	3235	0.685959	2.56532e-08	75.9086	0.685959	2.56532e-08	75.9086
ENSRNOG00000016374	Fgfr2	fibroblast growth factor receptor 2	chr1:200590952-200696928	-	4772	0.687759	1.2017e-05	49.202	0.687759	1.2017e-05	49.202
ENSRNOG00000045844	Impact	impact RWD domain protein	chr18:4325874-4346769	+	3361	0.697099	2.91612e-09	85.3519	0.697099	2.91612e-09	85.3519
ENSRNOG00000052990	Cers5	ceramide synthase 5	chr7:141386390-141424343	-	2655	0.699759	1.57768e-12	118.02	0.699759	1.57768e-12	118.02
ENSRNOG00000016216	Sft2d3	SFT2 domain containing 3	chr18:24691280-24693481	-	2201	0.71432	2.14598e-07	66.6837	0.71432	2.14598e-07	66.6837
ENSRNOG00000050552	Snap23	synaptosomal-associated protein 23	chr3:112346626-112361216	+	633	0.727927	5.42586e-11	102.655	0.727927	5.42586e-11	102.655
ENSRNOG00000004540	Clec3b	C-type lectin domain family 3, member B	chr8:132241133-132246694	+	823	0.73756	4.91813e-05	43.082	0.73756	4.91813e-05	43.082
ENSRNOG00000026504	Fam114a1	family with sequence similarity 114, member A1	chr14:44943171-45002719	-	1704	0.738947	5.47241e-12	112.618	0.738947	5.47241e-12	112.618
ENSRNOG00000007545	Angptl4	angiopoietin-like 4	chr7:18627807-18634079	-	1888	0.75902	5.41591e-16	152.663	0.75902	5.41591e-16	152.663
ENSRNOG00000004773	Yaf2	YY1 associated factor 2	chr7:134505736-134560713	-	1755	0.767501	7.21355e-13	121.419	0.767501	7.21355e-13	121.419
ENSRNOG00000007307	Syde1	synapse defective Rho GTPase homolog 1	chr7:14037619-14043779	+	2429	0.796442	5.30918e-10	92.7497	0.796442	5.30918e-10	92.7497
ENSRNOG00000013461	Ralbp1	ralA binding protein 1	chr9:113579106-113598480	-	3550	0.800585	9.86003e-15	140.061	0.800585	9.86003e-15	140.061
ENSRNOG00000015179	Tradd	TNFRSF1A-associated via death domain	chr19:37214470-37216572	-	1237	0.804105	2.50268e-09	86.016	0.804105	2.50268e-09	86.016
ENSRNOG00000008837	Ass1	argininosuccinate synthase 1	chr3:10327413-10371240	-	1565	0.85853	4.82412e-08	73.1658	0.85853	4.82412e-08	73.1658
ENSRNOG00000014097	Psmd7	proteasome 26S subunit, non-ATPase 7	chr19:39639431-39646718	-	1588	0.892565	3.55296e-22	214.494	0.892565	3.55296e-22	214.494
ENSRNOG00000048043	F2r	coagulation factor II (thrombin) receptor	chr2:26118759-26135340	-	3422	0.904311	3.71472e-10	94.3007	0.904311	3.71472e-10	94.3007
ENSRNOG00000045558	Cd34	CD34 molecule	chr13:113691931-113711647	+	1763	0.912068	7.24457e-13	121.4	0.912068	7.24457e-13	121.4
ENSRNOG00000019490	Slc20a2	solute carrier family 20 member 2	chr16:74317898-74408030	-	3726	0.940539	7.3346e-19	181.346	0.940539	7.3346e-19	181.346
ENSRNOG00000006151	Reg3b	regenerating islet-derived 3 beta	chr4:109467271-109470510	+	781	0.970972	1.81218e-09	87.418	0.970972	1.81218e-09	87.418
ENSRNOG00000000798	Gnl1	G protein nucleolar 1	chr20:3287505-3299580	-	5384	1.23586	4.72409e-26	253.257	1.23586	4.72409e-26	253.257
ENSRNOG00000007089	Lgmn	legumain	chr6:126282232-126320726	-	1984	1.63638	1.83e-59	587.375	1.63638	1.83e-59	587.375
