# Supplementary material for: Perm1 regulates cardiac energetics as a downstream target of the histone methyltransferase Smyd1
Source: PLoS One. 2020 Jun 23;15(6):e0234913. doi: 10.1371/journal.pone.0234913 (PMC7310723; doi:10.1371/journal.pone.0234913)
Supplement: S2 Dataset — (XLSX) [file pone.0234913.s006.xlsx]

## Sheet: Sheet1
id	gene_name	description	chromosome	baseMean	log2FoldChange	lfcSE	stat	pvalue	padj
ENSRNOG00000020244	Perm1	PPARGC1 and ESRR induced regulator, muscle 1	5	200.876	-1.92036	0.128513	-14.7235	4.55503e-49	1.00841e-45
ENSRNOG00000008943	Penk	proenkephalin	5	4435.4	-1.58359	0.112052	-14.1312	2.44115e-45	3.24258e-42
ENSRNOG00000001113	Mmd2	monocyte to macrophage differentiation-associated 2	12	36.8555	-1.23501	0.167152	-7.18631	6.65656e-13	7.01739e-11
ENSRNOG00000061373	Loxl3	lysyl oxidase-like 3	4	369.28	-1.18842	0.0938655	-12.6295	1.45211e-36	1.13461e-33
ENSRNOG00000019575	Rell2	RELT-like 2	18	61.7828	-1.14617	0.150202	-7.51853	5.5397e-14	6.51184e-12
ENSRNOG00000013436	Pde7b	phosphodiesterase 7B	1	79.2434	-1.14502	0.156203	-7.26425	3.75127e-13	4.0184e-11
ENSRNOG00000020843	LOC100360087	ferritin light chain 1-like	1	748.637	-1.10891	0.129499	-8.55881	1.14034e-17	2.22753e-15
ENSRNOG00000042501	RGD1564379	RGD1564379	3	815.071	-1.06319	0.0733862	-14.4755	1.7304e-47	3.28356e-44
ENSRNOG00000003687	Rgs2	regulator of G-protein signaling 2	13	1041.83	-1.06217	0.12979	-8.1821	2.78949e-16	4.57442e-14
ENSRNOG00000024899	Cxcl13	C-X-C motif chemokine ligand 13	14	67.7796	-1.04114	0.153524	-6.72176	1.7954e-11	1.54859e-09
ENSRNOG00000019511	Mrps18a	mitochondrial ribosomal protein S18A	9	1014.54	-1.03177	0.107509	-9.59273	8.57853e-22	2.23429e-19
ENSRNOG00000001204	Ankrd13a	ankyrin repeat domain 13a	12	1856.52	-1.02832	0.0743721	-13.8225	1.86355e-43	1.90412e-40
ENSRNOG00000003131	Traf7	TNF receptor associated factor 7	10	1774.11	-1.02657	0.071278	-14.3978	5.3398e-47	8.86607e-44
ENSRNOG00000017120	Abhd2	abhydrolase domain containing 2	1	501.507	-1.02358	0.106168	-9.63102	5.91399e-22	1.57111e-19
ENSRNOG00000053766	Ramp3	receptor activity modifying protein 3	14	80.4091	-0.989387	0.153817	-6.39791	1.57514e-10	1.14331e-08
ENSRNOG00000058340	Krt79	keratin 79	7	22.8858	-0.978813	0.172218	-5.53816	3.05674e-08	1.5038e-06
ENSRNOG00000047211	Fzd3	frizzled class receptor 3	15	270.165	-0.938864	0.092817	-10.094	5.87099e-24	2.05222e-21
ENSRNOG00000036661	Rab40b	Rab40b, member RAS oncogene family	10	83.9978	-0.933821	0.144474	-6.42446	1.32341e-10	9.71206e-09
ENSRNOG00000014575	Rtcd1	RNA terminal phosphate cyclase domain 1	2	1163.12	-0.930191	0.071009	-13.0943	3.54857e-39	2.94597e-36
ENSRNOG00000015439	Man2a1	mannosidase, alpha, class 2A, member 1	9	1403.23	-0.928819	0.12318	-7.53922	4.72783e-14	5.65764e-12
ENSRNOG00000003772	Csrp2	cysteine and glycine-rich protein 2	7	1347.56	-0.928796	0.129327	-7.18119	6.91084e-13	7.22809e-11
ENSRNOG00000005229	Sec16b	SEC16 homolog B, endoplasmic reticulum export factor	13	241.101	-0.914726	0.0993954	-9.18319	4.18493e-20	9.42702e-18
ENSRNOG00000001227	Adarb1	adenosine deaminase, RNA-specific, B1	20	975.782	-0.895208	0.0779089	-11.4854	1.56138e-30	9.42721e-28
ENSRNOG00000013262	Myl1	myosin, light chain 1	9	52.4138	-0.894556	0.158943	-5.58368	2.35484e-08	1.20305e-06
ENSRNOG00000015075	Stc1	stanniocalcin 1	15	972.992	-0.870361	0.124363	-6.9972	2.61123e-12	2.56925e-10
ENSRNOG00000020088	Klhl26	kelch-like family member 26	16	389.691	-0.854657	0.0954544	-8.94384	3.75861e-19	8.18452e-17
ENSRNOG00000030120	Ormdl2	ORMDL sphingolipid biosynthesis regulator 2	7	653.088	-0.845785	0.128618	-6.57391	4.90109e-11	3.96958e-09
ENSRNOG00000012390	Npw	neuropeptide W	10	70.3886	-0.841351	0.154534	-5.41837	6.01435e-08	2.79331e-06
ENSRNOG00000057290	Tmem168	transmembrane protein 168	4	940.411	-0.83222	0.0837496	-9.9334	2.97909e-23	8.99346e-21
ENSRNOG00000003259	C1qtnf1	C1q and tumor necrosis factor related protein 1	10	649.68	-0.811767	0.0924432	-8.77678	1.68221e-18	3.49138e-16
ENSRNOG00000008597	Tada3	transcriptional adaptor 3	4	612.74	-0.806319	0.0915199	-8.80544	1.30338e-18	2.74806e-16
ENSRNOG00000016589	Mlf2	myeloid leukemia factor 2	4	2735.83	-0.805303	0.0716747	-11.2343	2.76804e-29	1.41415e-26
ENSRNOG00000010079	Car3	carbonic anhydrase 3	2	683.12	-0.796999	0.10344	-7.70131	1.34675e-14	1.8254e-12
ENSRNOG00000033694	Klf16	Kruppel-like factor 16	7	237.03	-0.792753	0.0931404	-8.4969	1.94727e-17	3.69509e-15
ENSRNOG00000009629	Car2	carbonic anhydrase 2	2	217.398	-0.79006	0.120154	-6.56575	5.17725e-11	4.16784e-09
ENSRNOG00000010104	Pofut1	protein O-fucosyltransferase 1	3	827.655	-0.787903	0.069149	-11.3896	4.71201e-30	2.6079e-27
ENSRNOG00000006004	Phc2	polyhomeotic homolog 2	5	1586.28	-0.775927	0.0795455	-9.75285	1.79355e-22	4.86198e-20
ENSRNOG00000025184	Prss35	protease, serine, 35	8	899.117	-0.770709	0.0938641	-8.20826	2.24424e-16	3.77345e-14
ENSRNOG00000047089	Alkbh7	alkB homolog 7	9	519.619	-0.758288	0.130732	-5.79825	6.70106e-09	3.77162e-07
ENSRNOG00000057601	AABR07044080.2		19	95.3391	-0.7538	0.130944	-5.7358	9.70543e-09	5.37155e-07
ENSRNOG00000015408	Vil1	villin 1	9	195.714	-0.752034	0.120565	-6.22848	4.70968e-10	3.18539e-08
ENSRNOG00000029082	RGD1566189	similar to ferritin light chain	1	19.0367	-0.745812	0.173617	-4.23517	2.28383e-05	0.000534918
ENSRNOG00000007818	Slc45a4	solute carrier family 45, member 4	7	334.561	-0.742642	0.113271	-6.55072	5.72612e-11	4.50059e-09
ENSRNOG00000004717	Epyc	epiphycan	7	48.1237	-0.73993	0.163493	-4.49904	6.82618e-06	0.000186099
ENSRNOG00000046211	Fbxw4	F-box and WD repeat domain containing 4	1	359.087	-0.737682	0.0999359	-7.37582	1.63337e-13	1.79307e-11
ENSRNOG00000022802	Tmem184b	transmembrane protein 184B	7	580.5	-0.736036	0.150651	-4.88665	1.02566e-06	3.59468e-05
ENSRNOG00000015184	Clic3	chloride intracellular channel 3	3	104.298	-0.733844	0.134609	-5.43551	5.46396e-08	2.58284e-06
ENSRNOG00000015987	Rap1gds1	Rap1 GTPase-GDP dissociation stimulator 1	2	1143.16	-0.732958	0.095576	-7.6672	1.75787e-14	2.33498e-12
ENSRNOG00000020333	Utp4	UTP4 small subunit processome component	19	733.405	-0.732209	0.0733264	-9.98168	1.83344e-23	5.79848e-21
ENSRNOG00000043465	Arc	activity-regulated cytoskeleton-associated protein	7	69.7639	-0.731135	0.150241	-4.84716	1.25242e-06	4.29868e-05
ENSRNOG00000017510	Mfge8	milk fat globule-EGF factor 8 protein	1	8966.23	-0.727657	0.0717787	-10.1372	3.77585e-24	1.35553e-21
ENSRNOG00000024801	Slc35a2	solute carrier family 35 member A2	X	532.693	-0.726934	0.0899794	-8.07453	6.77361e-16	1.07112e-13
ENSRNOG00000014361	Edn1	endothelin 1	17	153.483	-0.721964	0.114271	-6.30574	2.86817e-10	2.03732e-08
ENSRNOG00000006320	Ptges	prostaglandin E synthase	3	34.5772	-0.712124	0.165133	-4.27912	1.87635e-05	0.000449074
ENSRNOG00000017708	AABR07073038.1		4	705.936	-0.712074	0.171625	-4.16699	3.08653e-05	0.000694293
ENSRNOG00000006762	LOC100359574	NHP2 non-histone chromosome protein 2-like 1-like	7	98.3246	-0.711074	0.127542	-5.55775	2.73273e-08	1.36977e-06
ENSRNOG00000002331	Aldh3a1	aldehyde dehydrogenase 3 family, member A1	10	74.4006	-0.705804	0.153319	-4.58927	4.44792e-06	0.00012816
ENSRNOG00000016189	Frmd5	FERM domain containing 5	3	264.563	-0.703124	0.0929906	-7.55307	4.25107e-14	5.13336e-12
ENSRNOG00000020822	Atp8b2	ATPase phospholipid transporting 8B2	2	4159.66	-0.70179	0.0849562	-8.26023	1.45392e-16	2.5081e-14
ENSRNOG00000020554	Slc50a1	solute carrier family 50 member 1	2	213.944	-0.700247	0.106734	-6.55187	5.68227e-11	4.49271e-09
ENSRNOG00000022657	Tmem97	transmembrane protein 97	10	1510.18	-0.700039	0.0887025	-7.89091	2.99994e-15	4.42757e-13
ENSRNOG00000003508	Ergic1	endoplasmic reticulum-golgi intermediate compartment 1	10	846.426	-0.697554	0.0833175	-8.36968	5.77769e-17	1.0659e-14
ENSRNOG00000006814	Klrg2	killer cell lectin like receptor G2	4	39.0625	-0.695763	0.166088	-4.16439	3.12182e-05	0.000699276
ENSRNOG00000007887	Elk4	ELK4, ETS transcription factor	13	1959.17	-0.691693	0.101095	-6.84139	7.84281e-12	7.08681e-10
ENSRNOG00000006841	Ano4	anoctamin 4	7	56.9138	-0.689828	0.143937	-4.76876	1.85361e-06	6.01993e-05
ENSRNOG00000018143	Hpdl	4-hydroxyphenylpyruvate dioxygenase-like	5	279.947	-0.688837	0.128333	-5.36376	8.15072e-08	3.67004e-06
ENSRNOG00000002129	Lrrc8b	leucine rich repeat containing 8 family, member B	14	242.036	-0.687772	0.12335	-5.57027	2.54346e-08	1.28459e-06
ENSRNOG00000025142	Mex3b	mex-3 RNA binding family member B	1	175.978	-0.687603	0.119883	-5.72801	1.01618e-08	5.60077e-07
ENSRNOG00000014721	Ahrr	aryl-hydrocarbon receptor repressor	1	297.964	-0.687351	0.130255	-5.27386	1.33586e-07	5.72395e-06
ENSRNOG00000007597	Rhpn1	rhophilin, Rho GTPase binding protein 1	7	74.4145	-0.686974	0.147276	-4.64965	3.32504e-06	0.000100378
ENSRNOG00000004589	Galnt16	polypeptide N-acetylgalactosaminyltransferase 16	6	372.407	-0.683082	0.106843	-6.38911	1.66856e-10	1.20454e-08
ENSRNOG00000020415	Ramp2	receptor activity modifying protein 2	10	116.103	-0.680713	0.133854	-5.07545	3.86584e-07	1.49709e-05
ENSRNOG00000000795	RT1-N3	RT1 class Ib, locus N3	20	545.557	-0.679718	0.112653	-6.03177	1.62174e-09	1.01611e-07
ENSRNOG00000018788	Btbd2	BTB domain containing 2	7	409.063	-0.673401	0.104396	-6.44704	1.14056e-10	8.51124e-09
ENSRNOG00000022664	Kat7	lysine acetyltransferase 7	10	1372.98	-0.66941	0.0582129	-11.4975	1.35826e-30	8.59129e-28
ENSRNOG00000024567	LOC683674	similar to Protein C7orf26 homolog	12	383.691	-0.664532	0.0921806	-7.20482	5.81221e-13	6.17629e-11
ENSRNOG00000005016	Tmed4	transmembrane p24 trafficking protein 4	14	874.914	-0.664101	0.0952691	-6.96923	3.18683e-12	3.02362e-10
ENSRNOG00000018232	Srf	serum response factor	9	2344.34	-0.663565	0.0661895	-10.0244	1.19071e-23	3.95406e-21
ENSRNOG00000010063	Htr2a	5-hydroxytryptamine receptor 2A	15	511.608	-0.661213	0.107377	-6.15552	7.4833e-10	4.87258e-08
ENSRNOG00000021447	Prr7	proline rich 7 (synaptic)	17	57.8405	-0.65536	0.155786	-4.19304	2.75236e-05	0.00063222
ENSRNOG00000001104	Foxk1	forkhead box K1	12	197.654	-0.649423	0.155907	-4.16377	3.13041e-05	0.000700021
ENSRNOG00000000485	Bak1	BCL2-antagonist/killer 1	20	692.175	-0.64927	0.0691577	-9.38519	6.28005e-21	1.51669e-18
ENSRNOG00000003472	Atp11c	ATPase phospholipid transporting 11C	X	346.018	-0.647639	0.094272	-6.86527	6.63643e-12	6.16445e-10
ENSRNOG00000017212	Spsb1	splA/ryanodine receptor domain and SOCS box containing 1	5	112.98	-0.646261	0.122075	-5.28231	1.27564e-07	5.48359e-06
ENSRNOG00000018227	Mfsd14b	major facilitator superfamily domain containing 14B	17	1631.37	-0.641787	0.0881857	-7.2769	3.41584e-13	3.68883e-11
ENSRNOG00000008412	Gprc5a	G protein-coupled receptor, class C, group 5, member A	4	143.996	-0.639799	0.122299	-5.22336	1.75703e-07	7.40909e-06
ENSRNOG00000002826	Hsd17b7	hydroxysteroid (17-beta) dehydrogenase 7	13	348.344	-0.634928	0.0906711	-6.9983	2.59089e-12	2.56826e-10
ENSRNOG00000025882	Nipal1	NIPA-like domain containing 1	14	48.6675	-0.634912	0.16347	-3.87032	0.000108691	0.00205076
ENSRNOG00000046744	Ankrd29	ankyrin repeat domain 29	18	91.0448	-0.633593	0.123892	-5.10024	3.39217e-07	1.33308e-05
ENSRNOG00000047799	Gnb5	G protein subunit beta 5	8	231.831	-0.631916	0.115606	-5.46199	4.70814e-08	2.26588e-06
ENSRNOG00000021573	Dpy19l3	dpy-19-like 3 (C. elegans)	1	384.507	-0.631851	0.11123	-5.67806	1.36229e-08	7.32601e-07
ENSRNOG00000003189	Cited1	Cbp/p300-interacting transactivator with Glu/Asp-rich carboxy-terminal domain 1	X	668.96	-0.631394	0.101445	-6.22247	4.89403e-10	3.2667e-08
ENSRNOG00000000245	Slc16a6	solute carrier family 16, member 6	10	115.78	-0.627464	0.132638	-4.72315	2.32224e-06	7.30956e-05
ENSRNOG00000016021	Lims2	LIM zinc finger domain containing 2	18	307.817	-0.62484	0.100277	-6.22721	4.74823e-10	3.18539e-08
ENSRNOG00000006987	Tmem263	transmembrane protein 263	7	1195.84	-0.62469	0.0639263	-9.77055	1.50638e-22	4.16859e-20
ENSRNOG00000052506	Ak3	adenylate kinase 3	1	2919.96	-0.624355	0.093356	-6.68758	2.26885e-11	1.91957e-09
ENSRNOG00000007923	Cgref1	cell growth regulator with EF hand domain 1	6	450.009	-0.622738	0.112118	-5.55239	2.81793e-08	1.4019e-06
ENSRNOG00000014683	Il1rl2	interleukin 1 receptor-like 2	9	321.049	-0.622708	0.0971496	-6.40522	1.50151e-10	1.09586e-08
ENSRNOG00000011316	Fam167a	family with sequence similarity 167, member A	15	82.1443	-0.621134	0.136758	-4.52981	5.90365e-06	0.000165439
ENSRNOG00000004821	Sntb1	syntrophin, beta 1	7	989.693	-0.616727	0.0692746	-8.90089	5.54012e-19	1.18693e-16
ENSRNOG00000053560	Rhou	ras homolog family member U	19	154.112	-0.616039	0.133678	-4.60294	4.16572e-06	0.000121611
ENSRNOG00000007036	Tgfbr1	transforming growth factor, beta receptor 1	5	815.705	-0.613804	0.0995818	-6.16277	7.14815e-10	4.67728e-08
ENSRNOG00000000168	Gatm	glycine amidinotransferase	3	277.191	-0.611778	0.108452	-5.63689	1.73145e-08	9.05465e-07
ENSRNOG00000015496	Tpm4	tropomyosin 4	16	8046.06	-0.60985	0.0531354	-11.477	1.72073e-30	9.93758e-28
ENSRNOG00000015642	Pabpc4	poly(A) binding protein, cytoplasmic 4	5	2434.61	-0.605948	0.123452	-4.90838	9.18341e-07	3.27033e-05
ENSRNOG00000001448	Hip1	huntingtin interacting protein 1	12	2844.65	-0.603078	0.0579342	-10.409	2.25468e-25	9.07542e-23
ENSRNOG00000039837	Jade3	jade family PHD finger 3	X	191.399	-0.602578	0.122806	-4.90208	9.48281e-07	3.34549e-05
ENSRNOG00000006784	Sema4f	ssemaphorin 4F	4	19.4218	-0.599766	0.171671	-3.45862	0.000542952	0.00775487
ENSRNOG00000037518	Hyi	hydroxypyruvate isomerase	5	273.325	-0.595435	0.129132	-4.60833	4.0592e-06	0.000119288
ENSRNOG00000015080	Wdfy1	WD repeat and FYVE domain containing 1	9	580.419	-0.592108	0.108804	-5.44059	5.31032e-08	2.51918e-06
ENSRNOG00000003284	Epn3	epsin 3	10	244.81	-0.589888	0.105534	-5.58547	2.33067e-08	1.1953e-06
ENSRNOG00000009183	Szrd1	SUZ RNA binding domain containing 1	5	2059.35	-0.588867	0.0626839	-9.39351	5.80349e-21	1.42755e-18
ENSRNOG00000011758	Fkbp7	FK506 binding protein 7	3	612.268	-0.585296	0.11754	-4.97857	6.40573e-07	2.39009e-05
ENSRNOG00000017438	Gfra1	GDNF family receptor alpha 1	1	168.828	-0.583304	0.116162	-5.01631	5.26719e-07	2.0047e-05
ENSRNOG00000014550	Plcxd3	phosphatidylinositol-specific phospholipase C, X domain containing 3	2	17.9411	-0.582969	0.172703	-3.33993	0.000837986	0.0111533
ENSRNOG00000012566	Kcnv2	potassium voltage-gated channel modifier subfamily V member 2	1	84.9508	-0.579704	0.13364	-4.32855	1.50095e-05	0.000370579
ENSRNOG00000049410	Chrm3	cholinergic receptor, muscarinic 3	17	23.7398	-0.579287	0.17347	-3.32388	0.000887731	0.0116634
ENSRNOG00000006641	Dbh	dopamine beta-hydroxylase	3	138.697	-0.577992	0.134883	-4.27989	1.86987e-05	0.000448329
ENSRNOG00000009575	Ubiad1	UbiA prenyltransferase domain containing 1	5	510.412	-0.576953	0.0929606	-6.20453	5.48593e-10	3.61785e-08
ENSRNOG00000043390	Samd12	sterile alpha motif domain containing 12	7	74.4635	-0.575538	0.142712	-4.02277	5.75173e-05	0.0011845
ENSRNOG00000000335	Ermap	erythroblast membrane-associated protein	5	46.227	-0.575358	0.152459	-3.75958	0.000170199	0.00299835
ENSRNOG00000031669	Lpp	LIM domain containing preferred translocation partner in lipoma	11	493.833	-0.574927	0.140209	-4.09993	4.13282e-05	0.000889729
ENSRNOG00000009713	Oxa1l	OXA1L, mitochondrial inner membrane protein	15	1667.25	-0.573616	0.0770049	-7.44835	9.45118e-14	1.0639e-11
ENSRNOG00000005404	Rasgrp1	RAS guanyl releasing protein 1	3	11.8883	-0.572978	0.170445	-3.31998	0.000900236	0.0117811
ENSRNOG00000017606	P2rx1	purinergic receptor P2X 1	10	22.4849	-0.572729	0.170027	-3.34357	0.000827069	0.0110481
ENSRNOG00000025791	Dync1li2	dynein, cytoplasmic 1 light intermediate chain 2	19	5132.43	-0.570665	0.0575191	-9.92104	3.37212e-23	9.95376e-21
ENSRNOG00000010262	Hdc	histidine decarboxylase	3	63.1629	-0.569181	0.150837	-3.76396	0.000167245	0.00296202
ENSRNOG00000033923	Aox2	aldehyde oxidase 2	9	52.5559	-0.567465	0.153977	-3.67218	0.000240488	0.00400803
ENSRNOG00000007710	Usp20	ubiquitin specific peptidase 20	3	1215.09	-0.564501	0.0681676	-8.28006	1.23118e-16	2.20996e-14
ENSRNOG00000000825	Fam26e	family with sequence similarity 26, member E	20	16.7863	-0.563077	0.173692	-3.2151	0.00130401	0.0159279
ENSRNOG00000000605	Hs3st5	heparan sulfate-glucosamine 3-sulfotransferase 5	20	16.003	-0.562953	0.17363	-3.21633	0.00129841	0.0159083
ENSRNOG00000003853	Scoc	short coiled-coil protein	19	1127.03	-0.562939	0.0996844	-5.6467	1.63555e-08	8.58696e-07
ENSRNOG00000003832	Vash2	vasohibin 2	13	500.02	-0.561566	0.13412	-4.18635	2.83481e-05	0.000644775
ENSRNOG00000054257	Adam10	ADAM metallopeptidase domain 10	8	2093.82	-0.56146	0.126319	-4.4448	8.79744e-06	0.000230941
ENSRNOG00000019497	Mrpl17	mitochondrial ribosomal protein L17	1	2637.61	-0.561458	0.096094	-5.84256	5.14049e-09	2.96875e-07
ENSRNOG00000020596	Atp5sl	ATP5S-like	1	606.359	-0.560597	0.0799242	-7.01218	2.34639e-12	2.34339e-10
ENSRNOG00000017072	Slc16a14	solute carrier family 16, member 14	9	39.4055	-0.55678	0.159003	-3.48644	0.000489491	0.00714495
ENSRNOG00000008105	Dmrta2	DMRT-like family A2	5	40.6819	-0.550637	0.161051	-3.40498	0.000661694	0.00914598
ENSRNOG00000005446	Gna11	guanine nucleotide binding protein, alpha 11	7	643.831	-0.549458	0.0912976	-6.01695	1.77732e-09	1.10318e-07
ENSRNOG00000000598	Tube1	tubulin, epsilon 1	20	231.677	-0.549265	0.110835	-4.95249	7.32699e-07	2.68852e-05
ENSRNOG00000037409	Scimp	SLP adaptor and CSK interacting membrane protein	10	18.0613	-0.547673	0.173672	-3.13884	0.00169617	0.0194059
ENSRNOG00000001609	Cep97	centrosomal protein 97	11	375.16	-0.547027	0.113598	-4.81417	1.47812e-06	4.94556e-05
ENSRNOG00000030027	Fbxw17	F-box and WD-40 domain protein 17	17	304.831	-0.545602	0.119441	-4.56644	4.96085e-06	0.000142322
ENSRNOG00000012881	Fgl2	fibrinogen-like 2	4	343.366	-0.542048	0.112685	-4.80887	1.51785e-06	5.04857e-05
ENSRNOG00000005871	Il1rn	interleukin 1 receptor antagonist	3	125.059	-0.541914	0.125398	-4.31643	1.58574e-05	0.000388622
ENSRNOG00000019695	Il17b	interleukin 17B	18	28.6508	-0.539061	0.169988	-3.1573	0.00159236	0.0185213
ENSRNOG00000053859	Ranbp6	RAN binding protein 6	1	978.013	-0.538213	0.0949696	-5.66657	1.45685e-08	7.77161e-07
ENSRNOG00000005347	Fjx1	four jointed box 1	3	257.358	-0.536877	0.0922288	-5.81761	5.96962e-09	3.41787e-07
ENSRNOG00000047783	Tmem200a	transmembrane protein 200A	1	60.0493	-0.536002	0.140172	-3.8135	0.000137011	0.00248963
ENSRNOG00000005904	Cdc27	cell division cycle 27	10	3147.79	-0.534761	0.0706593	-7.5679	3.79294e-14	4.66497e-12
ENSRNOG00000034246	Rps27a	ribosomal protein S27a	5	31.378	-0.534441	0.172182	-3.09509	0.00196756	0.0216171
ENSRNOG00000022067	Tlr5	toll-like receptor 5	13	117.685	-0.533643	0.141863	-3.75818	0.000171157	0.00301122
ENSRNOG00000027914	Plscr3	phospholipid scramblase 3	10	399.162	-0.533382	0.0909529	-5.86215	4.56907e-09	2.67361e-07
ENSRNOG00000024115	C6	complement C6	2	82.5118	-0.532015	0.148727	-3.57042	0.000356403	0.00561577
ENSRNOG00000046607	Cited4	Cbp/p300-interacting transactivator, with Glu/Asp-rich carboxy-terminal domain, 4	5	277.793	-0.531661	0.119493	-4.44701	8.70723e-06	0.000229026
ENSRNOG00000061845	Cttnbp2	cortactin binding protein 2	4	13.4928	-0.529967	0.173207	-3.03068	0.00244	0.0256819
ENSRNOG00000015797	Neurl2	neuralized E3 ubiquitin protein ligase 2	3	188.899	-0.529676	0.126946	-4.16947	3.05305e-05	0.000688517
ENSRNOG00000006674	Rflnb	refilin B	10	79.4364	-0.529213	0.137359	-3.84635	0.000119891	0.00222108
ENSRNOG00000016734	Emilin3	elastin microfibril interfacer 3	3	16.446	-0.527673	0.173578	-3.01182	0.00259685	0.0269064
ENSRNOG00000018363	Hectd3	HECT domain E3 ubiquitin protein ligase 3	5	427.961	-0.52683	0.0955577	-5.51121	3.56384e-08	1.74039e-06
ENSRNOG00000016706	Fanca	Fanconi anemia, complementation group A	19	73.3263	-0.526527	0.143844	-3.65366	0.000258529	0.00426059
ENSRNOG00000037076	LOC689757	similar to osteoclast inhibitory lectin	4	56.9281	-0.525692	0.146682	-3.57567	0.000349335	0.00554386
ENSRNOG00000052561	U2	U2 spliceosomal RNA	10	21.1124	-0.525294	0.172885	-3.03173	0.0024316	0.0256138
ENSRNOG00000019942	Fbxo17	F-box protein 17	1	14.7998	-0.524064	0.173632	-2.99057	0.00278458	0.0283865
ENSRNOG00000028436	Rprml	reprimo-like	10	14.4272	-0.523667	0.17139	-3.03458	0.00240869	0.0254128
ENSRNOG00000042939	Nrip2	nuclear receptor interacting protein 2	4	52.9675	-0.521629	0.159025	-3.27286	0.00106465	0.0134812
ENSRNOG00000018105	Thtpa	thiamine triphosphatase	15	614.873	-0.521428	0.103171	-5.0532	4.34465e-07	1.66792e-05
ENSRNOG00000017392	Fgf2	fibroblast growth factor 2	2	39.7106	-0.520534	0.158141	-3.27917	0.00104114	0.013272
ENSRNOG00000017306	AABR07071876.1		1	120.433	-0.520163	0.126794	-4.09753	4.17579e-05	0.000897524
ENSRNOG00000014786	Ccne1	cyclin E1	1	512.565	-0.51954	0.112103	-4.63353	3.59477e-06	0.000106583
ENSRNOG00000020083	Scly	selenocysteine lyase	9	447.301	-0.516036	0.0822027	-6.27566	3.48145e-10	2.42116e-08
ENSRNOG00000047853	Ss18l2	SS18 like 2	8	1060.7	-0.515778	0.119295	-4.32328	1.53724e-05	0.000378834
ENSRNOG00000010539	Mcat	malonyl-CoA-acyl carrier protein transacylase	7	377.489	-0.515136	0.114122	-4.51226	6.41407e-06	0.000177127
ENSRNOG00000000001	AABR07013255.1		2	71.0598	-0.514715	0.133734	-3.84088	0.000122592	0.00226795
ENSRNOG00000001345	Mapkapk5	mitogen-activated protein kinase-activated protein kinase 5	12	785.33	-0.514264	0.0838747	-6.13045	8.76288e-10	5.62306e-08
ENSRNOG00000019485	Bckdk	branched chain ketoacid dehydrogenase kinase	1	1422.87	-0.51424	0.0909986	-5.65064	1.5985e-08	8.42574e-07
ENSRNOG00000014617	Tgoln2	trans-golgi network protein 2	4	2081.51	-0.512272	0.0944878	-5.4213	5.91672e-08	2.76731e-06
ENSRNOG00000019202	PVR	poliovirus receptor	1	1037.75	-0.510017	0.0974313	-5.23421	1.65693e-07	7.00924e-06
ENSRNOG00000060344	LOC100911337	40S ribosomal protein S25-like	4	93.0256	-0.508535	0.165537	-3.07074	0.00213526	0.023003
ENSRNOG00000000640	Egr2	early growth response 2	20	110.786	-0.506639	0.159667	-3.17152	0.00151644	0.0178889
ENSRNOG00000000572	Chst3	carbohydrate sulfotransferase 3	20	578.722	-0.506015	0.0851533	-5.94103	2.83245e-09	1.71016e-07
ENSRNOG00000016795	Rabl6	RAB, member RAS oncogene family-like 6	3	1584.97	-0.50488	0.0666068	-7.57947	3.46979e-14	4.3074e-12
ENSRNOG00000046085	Gon7	GON7, KEOPS complex subunit homolog	6	282.547	-0.504499	0.125794	-4.00929	6.09012e-05	0.00125031
ENSRNOG00000016573	Dgat2	diacylglycerol O-acyltransferase 2	1	317.782	-0.503257	0.105607	-4.76333	1.90427e-06	6.12404e-05
ENSRNOG00000053347	Ccdc28a	coiled-coil domain containing 28A	1	85.9579	-0.503212	0.151357	-3.32149	0.000895396	0.0117293
ENSRNOG00000000395	Kif1bp	KIF1 binding protein	20	929.549	-0.501256	0.0804698	-6.22825	4.71676e-10	3.18539e-08
ENSRNOG00000001374	Rasal1	RAS protein activator like 1 (GAP1 like)	12	23.4553	-0.501011	0.173521	-2.87819	0.00399965	0.0373085
ENSRNOG00000020793	Ruvbl2	RuvB-like AAA ATPase 2	1	982.998	-0.500935	0.106463	-4.70479	2.54127e-06	7.88685e-05
ENSRNOG00000008074	Cyp11a1	cytochrome P450, family 11, subfamily a, polypeptide 1	8	12.5257	-0.500677	0.172896	-2.87031	0.00410066	0.0379575
ENSRNOG00000009946	Ldlr	low density lipoprotein receptor	8	4123.04	-0.500222	0.15566	-3.21481	0.0013053	0.0159279
ENSRNOG00000011663	Rnf7	ring finger protein 7	8	347.051	-0.499489	0.1258	-3.96969	7.19675e-05	0.0014484
ENSRNOG00000047734	Chst2	carbohydrate sulfotransferase 2	8	278.813	-0.497707	0.11194	-4.44432	8.8172e-06	0.000230984
ENSRNOG00000001336	Orai1	ORAI calcium release-activated calcium modulator 1	12	327.437	-0.496735	0.100363	-4.94741	7.52058e-07	2.73687e-05
ENSRNOG00000049982	Pex26	peroxisomal biogenesis factor 26	4	190.859	-0.496427	0.107905	-4.59713	4.2836e-06	0.000124234
ENSRNOG00000007002	Lif	leukemia inhibitory factor	14	164.972	-0.49469	0.131415	-3.76288	0.000167965	0.00296687
ENSRNOG00000005515	Rhbdl3	rhomboid like 3	10	337.113	-0.494681	0.0871511	-5.67405	1.39463e-08	7.4697e-07
ENSRNOG00000025384	Slc2a10	solute carrier family 2 member 10	3	194.643	-0.493486	0.106415	-4.63413	3.5845e-06	0.000106516
ENSRNOG00000057822	Rn50_20_0058.5		20	92.4598	-0.492814	0.139421	-3.53032	0.00041505	0.0063515
ENSRNOG00000036603	Ifit1bl	interferon-induced protein with tetratricopeptide repeats 1B-like	1	1553.4	-0.492779	0.15129	-3.25802	0.00112191	0.0140721
ENSRNOG00000043192	Hacd1	3-hydroxyacyl-CoA dehydratase 1	17	3896.71	-0.492069	0.102331	-4.80855	1.52031e-06	5.04857e-05
ENSRNOG00000006359	Galk1	galactokinase 1	10	1176.69	-0.491968	0.0900056	-5.46549	4.61622e-08	2.22972e-06
ENSRNOG00000010626	Sphk1	sphingosine kinase 1	10	1317.87	-0.491242	0.0956043	-5.13791	2.77804e-07	1.10481e-05
ENSRNOG00000004229	Tac3	tachykinin 3	7	239.45	-0.490754	0.112548	-4.35871	1.30834e-05	0.000327281
ENSRNOG00000009951	Aif1l	allograft inflammatory factor 1-like	3	4472.65	-0.49026	0.060583	-8.09223	5.85835e-16	9.37548e-14
ENSRNOG00000033741	Ankrd34a	ankyrin repeat domain 34A	2	70.294	-0.489269	0.145261	-3.36251	0.00077236	0.0104261
ENSRNOG00000016143	Gpr162	G protein-coupled receptor 162	4	61.7744	-0.48836	0.14501	-3.35997	0.000779522	0.0105121
ENSRNOG00000023861	Snap91	synaptosomal-associated protein 91	8	862.312	-0.487994	0.110397	-4.42002	9.86898e-06	0.000255038
ENSRNOG00000018755	Acss2	acyl-CoA synthetase short-chain family member 2	3	1919.67	-0.487836	0.061406	-7.944	1.95771e-15	2.92183e-13
ENSRNOG00000028743	Gal3st3	galactose-3-O-sulfotransferase 3	1	193.858	-0.487777	0.103337	-4.7171	2.39226e-06	7.51215e-05
ENSRNOG00000002548	Tnn	tenascin N	13	39.6408	-0.484792	0.162971	-2.9656	0.00302094	0.0301481
ENSRNOG00000002970	Zswim7	zinc finger, SWIM-type containing 7	10	147.934	-0.484069	0.142815	-3.38711	0.000706334	0.00965251
ENSRNOG00000019953	Ube2f	ubiquitin-conjugating enzyme E2F (putative)	9	575.331	-0.483871	0.110479	-4.37932	1.19049e-05	0.000301781
ENSRNOG00000048870	St6galnac4	ST6 N-acetylgalactosaminide alpha-2,6-sialyltransferase 4	3	2475.09	-0.483573	0.0524145	-9.22557	2.82048e-20	6.69009e-18
ENSRNOG00000001170	Cox6a1	cytochrome c oxidase subunit 6A1	12	9149.63	-0.477311	0.0997894	-4.78318	1.7254e-06	5.66833e-05
ENSRNOG00000013783	Efhd2	EF-hand domain family, member D2	5	1219.02	-0.476255	0.0832155	-5.72273	1.04826e-08	5.73003e-07
ENSRNOG00000007607	Nr4a1	nuclear receptor subfamily 4, group A, member 1	7	115.66	-0.474845	0.164522	-2.88612	0.00390025	0.0366645
ENSRNOG00000016316	Mcm2	minichromosome maintenance complex component 2	4	1416.26	-0.474799	0.0887112	-5.35187	8.70504e-08	3.90639e-06
ENSRNOG00000005801	Stx17	syntaxin 17	5	269.771	-0.474541	0.0937233	-5.06096	4.17154e-07	1.61077e-05
ENSRNOG00000018567	Slc20a1	solute carrier family 20 member 1	3	2934.41	-0.470768	0.0887124	-5.30655	1.1172e-07	4.83381e-06
ENSRNOG00000055078	Cyp4b1	cytochrome P450, family 4, subfamily b, polypeptide 1	5	131.123	-0.468362	0.126751	-3.69187	0.00022261	0.003762
ENSRNOG00000019075	Stat5b	signal transducer and activator of transcription 5B	10	607.374	-0.466146	0.101525	-4.59068	4.418e-06	0.000127575
ENSRNOG00000000818	Nrm	nurim (nuclear envelope membrane protein)	20	84.1797	-0.465387	0.137083	-3.39188	0.000694145	0.00952513
ENSRNOG00000008672	Chmp5	charged multivesicular body protein 5	5	1655.89	-0.464941	0.121699	-3.82038	0.000133244	0.00243116
ENSRNOG00000019926	Ramp1	receptor activity modifying protein 1	9	389.392	-0.46488	0.127138	-3.65581	0.000256369	0.00423026
ENSRNOG00000000664	Tpst2	tyrosylprotein sulfotransferase 2	12	721.54	-0.463792	0.100854	-4.59822	4.26115e-06	0.000123853
ENSRNOG00000001425	Sh2b2	SH2B adaptor protein 2	12	60.3716	-0.461653	0.150668	-3.05963	0.00221609	0.0236627
ENSRNOG00000027520	Pls3	plastin 3	X	7650.52	-0.460007	0.0930861	-4.94171	7.74393e-07	2.81045e-05
ENSRNOG00000004757	Tmem158	transmembrane protein 158	8	88.7413	-0.457788	0.165405	-2.76562	0.00568141	0.0485001
ENSRNOG00000029830	Adm2	adrenomedullin 2	7	91.4661	-0.456503	0.12826	-3.55558	0.00037714	0.00587976
ENSRNOG00000004411	Tspan8	tetraspanin 8	7	94.2522	-0.456034	0.15652	-2.91111	0.00360146	0.0345889
ENSRNOG00000014819	Hap1	huntingtin-associated protein 1	10	86.5783	-0.45531	0.133265	-3.41252	0.000643661	0.00894325
ENSRNOG00000007440	Dzank1	double zinc ribbon and ankyrin repeat domains 1	3	152.875	-0.455047	0.107976	-4.2111	2.54132e-05	0.000587118
ENSRNOG00000049083	Nicn1	nicolin 1	8	587.69	-0.454464	0.0887839	-5.11781	3.09105e-07	1.22198e-05
ENSRNOG00000003721	Paqr4	progestin and adipoQ receptor family member 4	10	147.244	-0.454213	0.111649	-4.06546	4.79378e-05	0.00101395
ENSRNOG00000007637	Acer2	alkaline ceramidase 2	5	61.0669	-0.453082	0.143336	-3.15495	0.00160526	0.0186225
ENSRNOG00000025075	Relt	RELT tumor necrosis factor receptor	1	109.211	-0.452927	0.124304	-3.6405	0.000272106	0.00444574
ENSRNOG00000012499	Rarg	retinoic acid receptor, gamma	7	202.528	-0.452575	0.129229	-3.50063	0.000464159	0.00690373
ENSRNOG00000014367	Ephb6	Eph receptor B6	4	118.343	-0.45182	0.123209	-3.66383	0.000248471	0.00413542
ENSRNOG00000053895	B3gnt9	UDP-GlcNAc:betaGal beta-1,3-N-acetylglucosaminyltransferase 9	19	433.876	-0.451012	0.117553	-3.8361	0.000125003	0.00230733
ENSRNOG00000007126	Gpr19	G protein-coupled receptor 19	4	79.5615	-0.450716	0.143105	-3.14526	0.00165942	0.0191005
ENSRNOG00000010558	Ppif	peptidylprolyl isomerase F	16	416.217	-0.450019	0.151182	-2.97686	0.00291215	0.0293046
ENSRNOG00000017899	Akr7a3	aldo-keto reductase family 7 member A3	5	40.1025	-0.449864	0.160387	-2.79933	0.00512092	0.0447519
ENSRNOG00000008534	Dusp15	dual specificity phosphatase 15	3	43.9969	-0.448954	0.15399	-2.90854	0.0036312	0.0346777
ENSRNOG00000016679	Tmc7	transmembrane channel-like 7	1	227.053	-0.448304	0.141285	-3.17197	0.00151407	0.0178889
ENSRNOG00000008885	Chst11	carbohydrate sulfotransferase 11	7	147.803	-0.447636	0.126054	-3.54912	0.000386519	0.00598383
ENSRNOG00000010086	Plagl2	PLAG1 like zinc finger 2	3	172.578	-0.446951	0.143336	-3.11693	0.00182747	0.0205889
ENSRNOG00000014863	Reck	reversion-inducing-cysteine-rich protein with kazal motifs	5	527.377	-0.44687	0.106232	-4.20588	2.60064e-05	0.000599729
ENSRNOG00000014258	Rab32	RAB32, member RAS oncogene family	1	3483.07	-0.44686	0.100198	-4.45973	8.20635e-06	0.000218447
ENSRNOG00000011105	Arl15	ADP-ribosylation factor like GTPase 15	2	158.293	-0.446579	0.11906	-3.7488	0.000177685	0.00310143
ENSRNOG00000008354	Slc9a8	solute carrier family 9 member A8	3	384.172	-0.446	0.0893268	-4.99175	5.98332e-07	2.25146e-05
ENSRNOG00000014693	Btbd6	BTB domain containing 6	6	594.754	-0.444548	0.0856563	-5.18898	2.11448e-07	8.72257e-06
ENSRNOG00000016516	Mbp	myelin basic protein	18	59.0156	-0.4441	0.139848	-3.16942	0.00152741	0.0179864
ENSRNOG00000023152	Tmem201	transmembrane protein 201	5	220.353	-0.442546	0.10715	-4.12849	3.65156e-05	0.000799071
ENSRNOG00000017601	Srd5a1	steroid 5 alpha-reductase 1	1	142.614	-0.440447	0.119187	-3.6932	0.000221446	0.00375187
ENSRNOG00000047219	Ube3b	ubiquitin protein ligase E3B	12	867.745	-0.43935	0.125034	-3.51362	0.00044205	0.0066429
ENSRNOG00000019620	Pmf1	polyamine-modulated factor 1	2	536.428	-0.439337	0.10646	-4.1262	3.68807e-05	0.000805733
ENSRNOG00000033772	Serpinb9	serpin family B member 9	17	1695.89	-0.439165	0.142153	-3.08963	0.00200403	0.0219633
ENSRNOG00000010248	Serpini1	serpin family I member 1	2	71.8595	-0.438976	0.151133	-2.90146	0.00371432	0.0353419
ENSRNOG00000024577	Gamt	guanidinoacetate N-methyltransferase	7	414.943	-0.438853	0.115874	-3.78669	0.000152667	0.00275152
ENSRNOG00000047453	Casd1	CAS1 domain containing 1	4	452.637	-0.438057	0.107163	-4.08714	4.36722e-05	0.0009298
ENSRNOG00000013862	Dusp2	dual specificity phosphatase 2	3	49.4486	-0.437097	0.15361	-2.84053	0.00450391	0.0406925
ENSRNOG00000024349	Cbarp	CACN beta subunit associated regulatory protein	7	71.6672	-0.436921	0.15002	-2.91022	0.00361173	0.0345984
ENSRNOG00000000937	Slc46a3	solute carrier family 46, member 3	12	189.257	-0.436211	0.109006	-3.99996	6.33528e-05	0.00128869
ENSRNOG00000012356	Slc36a1	solute carrier family 36 member 1	10	128.168	-0.436189	0.142697	-3.05512	0.00224971	0.0239846
ENSRNOG00000004726	Mapkapk2	mitogen-activated protein kinase-activated protein kinase 2	13	5214.82	-0.434937	0.0975697	-4.45767	8.28553e-06	0.000220113
ENSRNOG00000010994	Has1	hyaluronan synthase 1	1	208.84	-0.434826	0.124014	-3.50518	0.000456304	0.00680256
ENSRNOG00000061328	Pag1	phosphoprotein membrane anchor with glycosphingolipid microdomains 1	2	84.5125	-0.434573	0.133021	-3.26317	0.00110173	0.0138818
ENSRNOG00000046848	PCOLCE2	procollagen C-endopeptidase enhancer 2	8	57.6459	-0.434276	0.151189	-2.86708	0.00414279	0.0381613
ENSRNOG00000027376	Il17rc	interleukin 17 receptor C	4	329.614	-0.434128	0.0999319	-4.34298	1.40561e-05	0.000350295
ENSRNOG00000054957	Sfrp4	secreted frizzled-related protein 4	17	81.3894	-0.434067	0.135994	-3.18907	0.00142729	0.0170799
ENSRNOG00000001953	Bace2	beta-site APP-cleaving enzyme 2	11	229.104	-0.432581	0.108036	-4.00249	6.26791e-05	0.00128285
ENSRNOG00000012149	Gpsm2	G-protein signaling modulator 2	2	282.342	-0.432423	0.124055	-3.4851	0.000491956	0.00717306
ENSRNOG00000020770	Arl4d	ADP-ribosylation factor like GTPase 4D	10	104.489	-0.432322	0.134754	-3.2052	0.00134971	0.0163131
ENSRNOG00000012295	Pla2g6	phospholipase A2 group VI	7	197.914	-0.431417	0.110677	-3.89614	9.77382e-05	0.00187682
ENSRNOG00000007520	Zcchc3	zinc finger CCHC-type containing 3	3	222.428	-0.43115	0.0954439	-4.51548	6.3172e-06	0.000175547
ENSRNOG00000001992	Atp6v1a	ATPase H+ transporting V1 subunit A	11	1588.18	-0.428939	0.0729222	-5.88186	4.05688e-09	2.40569e-07
ENSRNOG00000016150	Ifrd2	interferon-related developmental regulator 2	8	451.896	-0.427915	0.0916649	-4.66724	3.05268e-06	9.30017e-05
ENSRNOG00000051777	Terc	telomerase RNA component	2	137.552	-0.42713	0.141122	-3.02567	0.00248082	0.0260384
ENSRNOG00000020692	Tmem216	transmembrane protein 216	1	192.069	-0.426816	0.121297	-3.51709	0.000436299	0.00659313
ENSRNOG00000020097	Inha	inhibin alpha subunit	9	286.046	-0.426215	0.105068	-4.05562	5.00019e-05	0.00104594
ENSRNOG00000001608	Nxpe3	neurexophilin and PC-esterase domain family, member 3	11	99.0589	-0.426154	0.131039	-3.24989	0.0011545	0.0144085
ENSRNOG00000004033	Sema6a	semaphorin 6A	18	133.39	-0.426127	0.147913	-2.87861	0.00399433	0.0372851
ENSRNOG00000005660	Fam110c	family with sequence similarity 110, member C	6	79.6012	-0.425666	0.134396	-3.1633	0.0015599	0.0182729
ENSRNOG00000057125	Ddr1	discoidin domain receptor tyrosine kinase 1	20	3198.21	-0.424385	0.105588	-4.01923	5.83889e-05	0.00120059
ENSRNOG00000049642	Smim5	small integral membrane protein 5	10	125.759	-0.424013	0.151654	-2.79437	0.00520006	0.0452637
ENSRNOG00000060511	Tcap	titin-cap	10	221.643	-0.423416	0.117962	-3.58818	0.00033299	0.00531623
ENSRNOG00000013641	Myo7a	myosin VIIA	1	629.693	-0.422042	0.14069	-2.9997	0.00270242	0.0277191
ENSRNOG00000030629	Camkmt	calmodulin-lysine N-methyltransferase	6	78.325	-0.420964	0.135822	-3.09567	0.00196369	0.0215924
ENSRNOG00000013201	Tex264	testis expressed 264	8	1366.51	-0.420856	0.100876	-4.17186	3.02118e-05	0.00068249
ENSRNOG00000021102	Scn1b	sodium voltage-gated channel beta subunit 1	1	892.709	-0.420423	0.0911727	-4.61095	4.00834e-06	0.000118055
ENSRNOG00000009066	Thra	thyroid hormone receptor alpha	10	1032.82	-0.420209	0.0757106	-5.54974	2.86087e-08	1.41795e-06
ENSRNOG00000031934	Enah	enabled homolog (Drosophila)	13	3119.72	-0.419057	0.111356	-3.76323	0.000167734	0.00296672
ENSRNOG00000014237	Zfp503	zinc finger protein 503	15	86.637	-0.417358	0.148017	-2.81669	0.00485211	0.043082
ENSRNOG00000020288	Slc25a20	solute carrier family 25 member 20	8	1939.39	-0.415808	0.0770761	-5.39459	6.86786e-08	3.14572e-06
ENSRNOG00000002255	Fam162a	family with sequence similarity 162, member A	11	1567.83	-0.415008	0.113278	-3.66354	0.000248754	0.00413542
ENSRNOG00000014456	Coq10b	coenzyme Q10B	9	1363.85	-0.414504	0.127034	-3.26296	0.00110256	0.0138818
ENSRNOG00000002537	Wnk3	WNK lysine deficient protein kinase 3	X	310.858	-0.414446	0.0970323	-4.26999	1.95477e-05	0.000466163
ENSRNOG00000015727	Loxl4	lysyl oxidase-like 4	1	73.0541	-0.413766	0.144773	-2.85452	0.00431026	0.0393763
ENSRNOG00000004344	Zdhhc3	zinc finger, DHHC-type containing 3	8	1255.63	-0.413736	0.0636351	-6.50126	7.96524e-11	6.08059e-09
ENSRNOG00000060821	Rnf114	ring finger protein 114	3	3493.52	-0.413574	0.101841	-4.06098	4.88675e-05	0.00102869
ENSRNOG00000033844	LOC100912195	protein BEX1-like	1	504.409	-0.413479	0.0938206	-4.40668	1.04965e-05	0.000269161
ENSRNOG00000051507	Azin2	antizyme inhibitor 2	5	362.98	-0.413339	0.106273	-3.88895	0.000100679	0.0019242
ENSRNOG00000055853	Gorasp2	golgi reassembly stacking protein 2	3	173.187	-0.413203	0.141309	-2.92312	0.0034654	0.0335502
ENSRNOG00000000700	Tmem119	transmembrane protein 119	12	1473.97	-0.412917	0.089466	-4.6151	3.92911e-06	0.000115979
ENSRNOG00000021517	Tmem231	transmembrane protein 231	19	129.194	-0.412896	0.138514	-2.97921	0.00288997	0.0291698
ENSRNOG00000004206	Glrx5	glutaredoxin 5	6	2669.51	-0.411975	0.117093	-3.51832	0.000434282	0.00657013
ENSRNOG00000010438	Cpt1b	carnitine palmitoyltransferase 1B	7	2237.65	-0.411926	0.107384	-3.83597	0.000125068	0.00230733
ENSRNOG00000059653	Rpp25l	ribonuclease P/MRP 25 subunit-like	5	230.88	-0.409872	0.123184	-3.32638	0.000879809	0.0116053
ENSRNOG00000051816	Tigar	TP53 induced glycolysis regulatory phosphatase	4	212.06	-0.409699	0.109157	-3.75214	0.000175334	0.00306442
ENSRNOG00000057923	SNORA23	Small nucleolar RNA SNORA23	1	467.187	-0.409473	0.148173	-2.7634	0.00572019	0.0487551
ENSRNOG00000051238	Mphosph8	M-phase phosphoprotein 8	15	105.844	-0.409362	0.129955	-3.14812	0.00164327	0.0189847
ENSRNOG00000015085	Dmpk	dystrophia myotonica-protein kinase	1	2648.8	-0.408684	0.125585	-3.25426	0.00113687	0.0142329
ENSRNOG00000047966	Hspa1l	heat shock protein family A (Hsp70) member 1 like	20	87.1534	-0.407887	0.139199	-2.92786	0.00341305	0.0331158
ENSRNOG00000032381	Naglu	N-acetyl-alpha-glucosaminidase	10	946.17	-0.4077	0.0842127	-4.84092	1.29241e-06	4.41313e-05
ENSRNOG00000004820	Sar1b	secretion associated, Ras related GTPase 1B	10	1956.19	-0.407409	0.0959789	-4.24468	2.18904e-05	0.000513729
ENSRNOG00000004367	Elk3	ELK3, ETS-domain protein	7	730.549	-0.407215	0.072003	-5.65496	1.55881e-08	8.24929e-07
ENSRNOG00000012153	Rbl2	RB transcriptional corepressor like 2	19	598.336	-0.406947	0.0821723	-4.95163	7.35952e-07	2.69302e-05
ENSRNOG00000018231	Nacc2	NACC family member 2	3	658.49	-0.406676	0.141262	-2.87881	0.00399183	0.0372851
ENSRNOG00000000875	Fhl1	four and a half LIM domains 1	X	15114.4	-0.406206	0.0766073	-5.30243	1.14268e-07	4.92801e-06
ENSRNOG00000043436	Micu1	mitochondrial calcium uptake 1	20	1469.04	-0.405822	0.0759798	-5.34093	9.24701e-08	4.12175e-06
ENSRNOG00000019419	Taf6l	TATA-box binding protein associated factor 6 like	1	394.312	-0.405684	0.0950653	-4.26656	1.98512e-05	0.000471706
ENSRNOG00000060146	Six5	SIX homeobox 5	1	219.421	-0.404625	0.116517	-3.47152	0.00051752	0.00748894
ENSRNOG00000010918	Cebpa	CCAAT/enhancer binding protein alpha	1	173.502	-0.403949	0.115442	-3.49799	0.000468774	0.00694947
ENSRNOG00000024043	Orc6	origin recognition complex, subunit 6	19	373.609	-0.403774	0.0908431	-4.44391	8.83382e-06	0.000230984
ENSRNOG00000008030	Shc2	SHC adaptor protein 2	7	464.099	-0.403027	0.0833936	-4.83194	1.35211e-06	4.60274e-05
ENSRNOG00000019142	Fas	Fas cell surface death receptor	1	350.687	-0.402914	0.125201	-3.21798	0.00129096	0.0158483
ENSRNOG00000017780	Akr7a2	aldo-keto reductase family 7, member A2	5	663.951	-0.402191	0.0903705	-4.44998	8.58791e-06	0.000226786
ENSRNOG00000056457	Gpd1	glycerol-3-phosphate dehydrogenase 1	7	479.96	-0.401399	0.109121	-3.67801	0.00023506	0.0039423
ENSRNOG00000058784	Rn60_20_0032.5		20	177.604	-0.401368	0.142692	-2.8128	0.00491127	0.043433
ENSRNOG00000018214	Bok	BOK, BCL2 family apoptosis regulator	9	1761.34	-0.401339	0.0964439	-4.16129	3.16461e-05	0.00070648
ENSRNOG00000023874	Tmem62	transmembrane protein 62	3	359.028	-0.401108	0.114806	-3.49313	0.000477385	0.00704567
ENSRNOG00000031041	Rps4y2	ribosomal protein S4, Y-linked 2	4	316.489	-0.401079	0.132707	-3.02193	0.00251165	0.0262489
ENSRNOG00000012343	Pdp2	pyruvate dehyrogenase phosphatase catalytic subunit 2	19	444.993	-0.401024	0.101596	-3.94682	7.91966e-05	0.0015748
ENSRNOG00000023919	Gbas	glioblastoma amplified sequence	12	5306.6	-0.400232	0.111971	-3.57445	0.000350969	0.00556315
ENSRNOG00000019276	RGD735029	SEL1 domain containing protein RGD735029	18	1524.33	-0.398157	0.107245	-3.71251	0.00020521	0.00352172
ENSRNOG00000014915	Gsr	glutathione-disulfide reductase	16	1279.45	-0.397448	0.106372	-3.73628	0.000186761	0.0032428
ENSRNOG00000025189	Mettl18	methyltransferase like 18	13	173.072	-0.396611	0.107855	-3.67572	0.000237177	0.00395782
ENSRNOG00000015195	Hdhd3	haloacid dehalogenase-like hydrolase domain containing 3	5	142.906	-0.396588	0.116466	-3.40313	0.00066619	0.00919855
ENSRNOG00000024929	Nudcd1	NudC domain containing 1	7	745.595	-0.396364	0.101257	-3.91425	9.06848e-05	0.00176986
ENSRNOG00000011573	Csad	cysteine sulfinic acid decarboxylase	7	313.784	-0.396075	0.0925014	-4.28065	1.86349e-05	0.000447608
ENSRNOG00000011887	RGD1307929	similar to CG14967-PA	10	5015.34	-0.395551	0.0882246	-4.48339	7.34653e-06	0.000197139
ENSRNOG00000013968	Comtd1	catechol-O-methyltransferase domain containing 1	15	504.043	-0.395427	0.116299	-3.3997	0.000674588	0.00927835
ENSRNOG00000004560	Cacna1b	calcium voltage-gated channel subunit alpha1 B	3	85.0639	-0.395239	0.137694	-2.86752	0.00413697	0.0381538
ENSRNOG00000008065	Wwc1	WW and C2 domain containing 1	10	140.684	-0.394333	0.12444	-3.16753	0.00153741	0.0180721
ENSRNOG00000048622	Sin3b	SIN3 transcription regulator family member B	16	1864.89	-0.394179	0.0940207	-4.19235	2.76079e-05	0.000632269
ENSRNOG00000019568	Jund	JunD proto-oncogene, AP-1 transcription factor subunit	16	3087.12	-0.394178	0.0650436	-6.06011	1.36027e-09	8.60401e-08
ENSRNOG00000002956	Stim2	stromal interaction molecule 2	14	1323.09	-0.393505	0.0839094	-4.68947	2.73916e-06	8.43101e-05
ENSRNOG00000012658	Pdlim3	PDZ and LIM domain 3	16	5579.24	-0.393456	0.106817	-3.68345	0.000230097	0.00386883
ENSRNOG00000007493	Xrcc2	X-ray repair cross complementing 2	4	133.059	-0.393437	0.129352	-3.04042	0.00236248	0.0250519
ENSRNOG00000022623	Ttll12	tubulin tyrosine ligase like 12	7	670.081	-0.392684	0.0735831	-5.33607	9.49833e-08	4.19157e-06
ENSRNOG00000030736	Hist2h2ac	histone cluster 2 H2A family member c	2	535.705	-0.392358	0.12208	-3.21373	0.00131023	0.0159668
ENSRNOG00000002345	Rasgef1b	RasGEF domain family, member 1B	14	87.8678	-0.391634	0.134614	-2.90698	0.00364935	0.0347735
ENSRNOG00000033787	Adamtsl5	ADAMTS-like 5	7	408.751	-0.391081	0.0850957	-4.59516	4.32419e-06	0.000125138
ENSRNOG00000000925	Psph	phosphoserine phosphatase	12	855.977	-0.390856	0.110603	-3.53365	0.000409864	0.00629389
ENSRNOG00000012791	Ajuba	ajuba LIM protein	15	1335.81	-0.389408	0.0790311	-4.92715	8.34392e-07	3.01175e-05
ENSRNOG00000005391	Prex2	phosphatidylinositol-3,4,5-trisphosphate-dependent Rac exchange factor 2	5	164.196	-0.38924	0.110126	-3.5326	0.000411493	0.00630434
ENSRNOG00000058329	Prrx2	paired related homeobox 2	3	326.013	-0.3891	0.09824	-3.95999	7.49531e-05	0.0014977
ENSRNOG00000010883	Pard6b	par-6 family cell polarity regulator beta	3	256.087	-0.388819	0.0897017	-4.33332	1.46877e-05	0.000363986
ENSRNOG00000003778	Opn3	opsin 3	13	292.613	-0.388675	0.114022	-3.40835	0.000653576	0.00904317
ENSRNOG00000048874	Gckr	glucokinase regulator	6	125.543	-0.387859	0.129667	-2.9898	0.00279161	0.0284363
ENSRNOG00000009503	Depdc1	DEP domain containing 1	2	665.609	-0.38632	0.13149	-2.9381	0.00330227	0.0323243
ENSRNOG00000019843	St3gal3	ST3 beta-galactoside alpha-2,3-sialyltransferase 3	5	285.73	-0.386203	0.109016	-3.54191	0.000397241	0.00613552
ENSRNOG00000017684	Fbxl22	F-box and leucine-rich repeat protein 22	8	1761.1	-0.383865	0.0908043	-4.22728	2.36531e-05	0.000550235
ENSRNOG00000006876	Msx1	msh homeobox 1	14	98.7563	-0.383766	0.129814	-2.95441	0.00313269	0.0310302
ENSRNOG00000053729	Tesk1	testis-specific kinase 1	5	562.388	-0.383031	0.0957575	-3.99959	6.34529e-05	0.00128875
ENSRNOG00000019019	Fitm1	fat storage-inducing transmembrane protein 1	15	197.901	-0.382569	0.129983	-2.9425	0.00325571	0.0319391
ENSRNOG00000047257	Tmem185b	transmembrane protein 185B	13	521.236	-0.382322	0.0852225	-4.48558	7.27151e-06	0.000195521
ENSRNOG00000007319	Trib3	tribbles pseudokinase 3	3	1645.69	-0.382117	0.10306	-3.70762	0.000209218	0.00356287
ENSRNOG00000019459	Oaz1	ornithine decarboxylase antizyme 1	7	5930.12	-0.382087	0.103493	-3.6919	0.000222588	0.003762
ENSRNOG00000021025	Ppp2r5b	protein phosphatase 2, regulatory subunit B', beta	1	814.939	-0.381828	0.0737357	-5.17802	2.24256e-07	9.19381e-06
ENSRNOG00000059947	Sdc1	syndecan 1	6	1018.21	-0.381552	0.092068	-4.14401	3.41291e-05	0.000749932
ENSRNOG00000039417	Dda1	DET1 and DDB1 associated 1	16	1017.75	-0.381233	0.0801489	-4.75634	1.97135e-06	6.30976e-05
ENSRNOG00000020635	Exosc5	exosome component 5	1	217.873	-0.381059	0.105898	-3.59741	0.000321396	0.0051497
ENSRNOG00000047874	Nelfcd	negative elongation factor complex member C/D	3	633.081	-0.380658	0.0918529	-4.14382	3.41571e-05	0.000749932
ENSRNOG00000028945	Tmem182	transmembrane protein 182	9	835.584	-0.380022	0.100459	-3.78267	0.000155153	0.00279254
ENSRNOG00000011854	RGD1563986	similar to RIKEN cDNA E330009J07 gene	4	110.766	-0.378044	0.122891	-3.0742	0.00211066	0.0227934
ENSRNOG00000006331	Elovl5	ELOVL fatty acid elongase 5	8	1338.94	-0.377696	0.0807251	-4.6786	2.88839e-06	8.86061e-05
ENSRNOG00000026178	Adpgk	ADP-dependent glucokinase	8	1859.03	-0.377643	0.104457	-3.61523	0.00030008	0.00484911
ENSRNOG00000002012	Donson	downstream neighbor of SON	11	247.44	-0.377074	0.121362	-3.10663	0.0018923	0.0210646
ENSRNOG00000018122	Tspan17	tetraspanin 17	17	403.374	-0.376782	0.117638	-3.20245	0.00136263	0.0164245
ENSRNOG00000020029	Mcrip2	MAPK regulated co-repressor interacting protein 2	10	929.535	-0.37607	0.124293	-3.02556	0.00248172	0.0260384
ENSRNOG00000014336	Mcm5	minichromosome maintenance complex component 5	19	1033.52	-0.375003	0.0757798	-4.94837	7.48377e-07	2.73096e-05
ENSRNOG00000017552	Mrpl34	mitochondrial ribosomal protein L34	16	470.021	-0.374531	0.0867441	-4.31708	1.5811e-05	0.000388419
ENSRNOG00000004532	Fam69b	family with sequence similarity 69, member B	3	447.638	-0.374434	0.115084	-3.25319	0.00114118	0.0142733
ENSRNOG00000001126	Fbxw8	F-box and WD repeat domain containing 8	12	1088.84	-0.374194	0.0958373	-3.90427	9.45111e-05	0.00182998
ENSRNOG00000056836	Cav1	caveolin 1	4	4108.84	-0.373872	0.0643072	-5.81377	6.10821e-09	3.4822e-07
ENSRNOG00000014999	Tnpo1	transportin 1	2	5821.52	-0.373627	0.0564066	-6.62375	3.50203e-11	2.87145e-09
ENSRNOG00000002425	Pctp	phosphatidylcholine transfer protein	10	192.908	-0.373485	0.131994	-2.82866	0.00467433	0.041839
ENSRNOG00000008051	Itpk1	inositol-tetrakisphosphate 1-kinase	6	203.751	-0.373371	0.107509	-3.4715	0.000517567	0.00748894
ENSRNOG00000013328	Rbpms	RNA binding protein with multiple splicing	16	1256.33	-0.372656	0.0725125	-5.13901	2.76192e-07	1.1017e-05
ENSRNOG00000024636	Gpr85	G protein-coupled receptor 85	4	109.363	-0.372009	0.134916	-2.75568	0.00585705	0.0496802
ENSRNOG00000008810	Nsmf	NMDA receptor synaptonuclear signaling and neuronal migration factor	3	520.992	-0.371985	0.0878519	-4.23376	2.29815e-05	0.000536491
ENSRNOG00000009020	Tsta3	tissue specific transplantation antigen P35B	7	759.249	-0.37163	0.122313	-3.03816	0.00238029	0.0251731
ENSRNOG00000059344	Tpcn1	two pore segment channel 1	12	682.284	-0.370928	0.0890185	-4.16648	3.0934e-05	0.000694293
ENSRNOG00000011451	Lrp3	LDL receptor related protein 3	1	141.128	-0.369794	0.120487	-3.06785	0.00215604	0.0231892
ENSRNOG00000007883	Timm10	translocase of inner mitochondrial membrane 10	3	1157.91	-0.369396	0.132609	-2.78565	0.0053421	0.0462575
ENSRNOG00000015986	Rassf8	Ras association domain family member 8	4	4413.43	-0.368627	0.0537898	-6.85301	7.23118e-12	6.62426e-10
ENSRNOG00000014806	Pnkd	paroxysmal nonkinesigenic dyskinesia	9	1636.49	-0.368505	0.0614212	-5.99947	1.97967e-09	1.22306e-07
ENSRNOG00000049219	Rnf187	ring finger protein 187	10	3023.71	-0.368441	0.0831378	-4.43161	9.35337e-06	0.000243133
ENSRNOG00000000505	Rpl10a	ribosomal protein L10A	20	2053.81	-0.367596	0.124762	-2.9464	0.00321497	0.0316401
ENSRNOG00000008140	Rpl15	ribosomal protein L15	15	8500.85	-0.367491	0.130639	-2.81313	0.00490618	0.0434169
ENSRNOG00000020996	Vps51	VPS51 GARP complex subunit	1	560.848	-0.367173	0.105197	-3.49001	0.000482999	0.00708915
ENSRNOG00000018812	Rpp25	ribonuclease P/MRP 25 subunit	8	1273.03	-0.36638	0.0666301	-5.49848	3.83076e-08	1.85708e-06
ENSRNOG00000018145	Crat	carnitine O-acetyltransferase	3	3998.62	-0.36541	0.0657571	-5.5569	2.74603e-08	1.37126e-06
ENSRNOG00000018057	Mrpl2	mitochondrial ribosomal protein L2	9	633.218	-0.365196	0.112374	-3.24957	0.00115579	0.0144085
ENSRNOG00000025126	Palb2	partner and localizer of BRCA2	1	169.279	-0.363738	0.11409	-3.18691	0.00143803	0.0171775
ENSRNOG00000016070	Trpc3	transient receptor potential cation channel, subfamily C, member 3	2	138.022	-0.363494	0.11048	-3.2888	0.00100615	0.0129128
ENSRNOG00000000044	Tmem175	transmembrane protein 175	14	639.309	-0.363164	0.0767256	-4.73286	2.21375e-06	7.01944e-05
ENSRNOG00000003208	Ercc6l	ERCC excision repair 6 like, spindle assembly checkpoint helicase	X	456.911	-0.360106	0.105563	-3.41096	0.000647342	0.008985
ENSRNOG00000019328	Phgdh	phosphoglycerate dehydrogenase	2	3114.81	-0.359725	0.10531	-3.41582	0.000635897	0.00889117
ENSRNOG00000010799	Noct	nocturnin	2	194.633	-0.358975	0.125395	-2.86232	0.00420554	0.0385789
ENSRNOG00000001736	Bdh1	3-hydroxybutyrate dehydrogenase 1	11	752.351	-0.358598	0.0672796	-5.32957	9.84464e-08	4.33001e-06
ENSRNOG00000014524	S1pr3	sphingosine-1-phosphate receptor 3	17	1250.24	-0.357778	0.0916413	-3.90392	9.46468e-05	0.00182998
ENSRNOG00000004198	Stxbp6	syntaxin binding protein 6	6	302.862	-0.357198	0.0986895	-3.61866	0.000296137	0.00479706
ENSRNOG00000003029	Calr	calreticulin	19	24220.2	-0.357152	0.0533351	-6.69638	2.13646e-11	1.81914e-09
ENSRNOG00000045997	Chst14	carbohydrate sulfotransferase 14	3	334.014	-0.356899	0.115155	-3.09875	0.00194339	0.0214181
ENSRNOG00000049780	Sri	sorcin	4	1672.75	-0.356178	0.104307	-3.41468	0.000638571	0.00890171
ENSRNOG00000008481	Reep1	receptor accessory protein 1	4	361.382	-0.355356	0.10163	-3.49589	0.00047248	0.00698882
ENSRNOG00000016883	Entpd7	ectonucleoside triphosphate diphosphohydrolase 7	1	98.839	-0.355201	0.124942	-2.84124	0.00449387	0.0406622
ENSRNOG00000014828	Avpi1	arginine vasopressin-induced 1	1	1771.96	-0.354236	0.12004	-2.95096	0.00316783	0.031285
ENSRNOG00000003815	Slc25a11	solute carrier family 25 member 11	10	3102.1	-0.353238	0.0904612	-3.90481	9.43014e-05	0.00182862
ENSRNOG00000005679	Fap	fibroblast activation protein, alpha	3	241.924	-0.352595	0.119499	-2.94993	0.00317841	0.0313196
ENSRNOG00000003267	Pycr2	pyrroline-5-carboxylate reductase family, member 2	13	650.594	-0.352337	0.0914262	-3.85347	0.000116456	0.00217564
ENSRNOG00000000177	Plpp2	phospholipid phosphatase 2	7	353.983	-0.352306	0.0999522	-3.52436	0.000424515	0.00645175
ENSRNOG00000003864	Gipc1	GIPC PDZ domain containing family, member 1	19	1945.88	-0.351624	0.0772588	-4.55114	5.33558e-06	0.000151761
ENSRNOG00000001767	RGD1562339	RGD1562339	11	156.951	-0.35149	0.113045	-3.10794	0.00188399	0.0210215
ENSRNOG00000011677	Slc39a10	solute carrier family 39 member 10	9	908.13	-0.351171	0.0792643	-4.43018	9.41544e-06	0.000244268
ENSRNOG00000039576	Suv39h1l1	suppressor of variegation 3-9 homolog 1 (Drosophila)-like 1	X	227.801	-0.351127	0.0946467	-3.70895	0.000208117	0.00355324
ENSRNOG00000027919	Rdh13	retinol dehydrogenase 13	1	419.226	-0.350621	0.101492	-3.45442	0.000551473	0.00785125
ENSRNOG00000010386	H2afx	H2A histone family, member X	8	1420.91	-0.349859	0.0736656	-4.74916	2.04259e-06	6.52206e-05
ENSRNOG00000024437	Blcap	bladder cancer associated protein	3	718.953	-0.349782	0.0750578	-4.65985	3.16432e-06	9.61824e-05
ENSRNOG00000021139	Esrra	estrogen related receptor, alpha	1	1403.93	-0.349354	0.0968256	-3.60798	0.000308595	0.00495654
ENSRNOG00000007254	Ttc9	tetratricopeptide repeat domain 9	6	181.219	-0.348501	0.111316	-3.1298	0.00174927	0.0198935
ENSRNOG00000045629	Atp23	ATP23 metallopeptidase and ATP synthase assembly factor homolog	7	248.01	-0.348445	0.105104	-3.31457	0.000917847	0.011988
ENSRNOG00000028047	Mecr	mitochondrial trans-2-enoyl-CoA reductase	5	314.156	-0.348308	0.106833	-3.25989	0.00111454	0.014006
ENSRNOG00000014212	Mettl21a	methyltransferase like 21A	9	131.184	-0.348214	0.119665	-2.90871	0.00362923	0.0346777
ENSRNOG00000011310	Pde10a	phosphodiesterase 10A	1	160.666	-0.347982	0.115891	-3.00137	0.00268769	0.0276314
ENSRNOG00000016033	Endog	endonuclease G	3	451.12	-0.347955	0.116663	-2.98222	0.00286167	0.0289501
ENSRNOG00000005932	Megf9	multiple EGF-like-domains 9	5	629.362	-0.347155	0.111558	-3.11172	0.00186003	0.0208672
ENSRNOG00000029911	Cilp	cartilage intermediate layer protein	8	431.113	-0.347146	0.125973	-2.75535	0.00586288	0.0496979
ENSRNOG00000021962	Fzd2	frizzled class receptor 2	10	1207.04	-0.345872	0.0751188	-4.60415	4.14156e-06	0.000121173
ENSRNOG00000017446	Ndufs8	NADH:ubiquinone oxidoreductase core subunit S8	1	2377.18	-0.345412	0.0969872	-3.56136	0.000368933	0.00576533
ENSRNOG00000016892	Nr2f6	nuclear receptor subfamily 2, group F, member 6	16	1662.85	-0.344278	0.112183	-3.06887	0.00214869	0.0231288
ENSRNOG00000008256	Mrpl38	mitochondrial ribosomal protein L38	10	517.093	-0.343525	0.103846	-3.30774	0.000940527	0.0122002
ENSRNOG00000008536	Actc1	actin, alpha, cardiac muscle 1	3	160568	-0.343362	0.0717189	-4.78761	1.68781e-06	5.57692e-05
ENSRNOG00000045821	Slc41a3	solute carrier family 41, member 3	4	652.66	-0.343343	0.110257	-3.11382	0.00184683	0.0207367
ENSRNOG00000019577	Adamts19	ADAM metallopeptidase with thrombospondin type 1 motif, 19	18	380.506	-0.342006	0.0929321	-3.67984	0.000233379	0.00391906
ENSRNOG00000018217	Syt5	synaptotagmin 5	1	114.759	-0.341391	0.116488	-2.92912	0.00339924	0.0330301
ENSRNOG00000018816	Cox5a	cytochrome c oxidase subunit 5A	8	2556.44	-0.34107	0.0657176	-5.1899	2.10408e-07	8.7067e-06
ENSRNOG00000020038	Chpf	chondroitin polymerizing factor	9	2245.29	-0.340332	0.0753896	-4.51423	6.3546e-06	0.000176217
ENSRNOG00000004640	Mtfp1	mitochondrial fission process 1	14	260.21	-0.33981	0.118932	-2.85679	0.00427954	0.0391226
ENSRNOG00000012726	Zbtb5	zinc finger and BTB domain containing 5	5	693.37	-0.338816	0.0672905	-5.03479	4.78379e-07	1.83121e-05
ENSRNOG00000019727	Dph3	diphthamide biosynthesis 3	16	1063.72	-0.338569	0.106701	-3.17296	0.00150895	0.0178495
ENSRNOG00000002926	Uap1	UDP-N-acetylglucosamine pyrophosphorylase 1	13	1502.48	-0.338436	0.0998821	-3.38835	0.000703148	0.00962228
ENSRNOG00000020577	Pip5k1c	phosphatidylinositol-4-phosphate 5-kinase type 1 gamma	7	667.772	-0.337821	0.103061	-3.27766	0.0010467	0.0133174
ENSRNOG00000004660	Fzd6	frizzled class receptor 6	7	722.76	-0.337594	0.0869698	-3.88149	0.00010382	0.0019757
ENSRNOG00000019079	Polr1c	RNA polymerase I subunit C	9	1311.32	-0.337417	0.116008	-2.90852	0.00363146	0.0346777
ENSRNOG00000010882	Sptlc1	serine palmitoyltransferase, long chain base subunit 1	17	834.176	-0.336108	0.0833633	-4.03162	5.53928e-05	0.00114608
ENSRNOG00000018048	Dctn5	dynactin subunit 5	1	1423.97	-0.336071	0.109613	-3.06596	0.00216972	0.0232765
ENSRNOG00000009274	Fut11	fucosyltransferase 11	15	308.036	-0.335502	0.0892124	-3.76003	0.000169892	0.00299691
ENSRNOG00000014633	Vps28	VPS28, ESCRT-I subunit	7	1153.18	-0.334991	0.104324	-3.21094	0.00132302	0.016049
ENSRNOG00000032700	Zbtb34	zinc finger and BTB domain containing 34	3	287.319	-0.334293	0.103955	-3.21513	0.00130387	0.0159279
ENSRNOG00000018824	Slc7a5	solute carrier family 7 member 5	19	3562.6	-0.334277	0.111522	-2.99739	0.00272302	0.0278444
ENSRNOG00000011541	Cygb	cytoglobin	10	558.722	-0.334152	0.0884799	-3.77621	0.000159234	0.00284288
ENSRNOG00000046261	Acp5	acid phosphatase 5, tartrate resistant	8	187.769	-0.333075	0.116488	-2.85859	0.00425524	0.0389541
ENSRNOG00000025252	Yars2	tyrosyl-tRNA synthetase 2	11	284.675	-0.333011	0.104942	-3.17293	0.00150907	0.0178495
ENSRNOG00000020580	LOC500956	hypothetical protein LOC500956	8	293.024	-0.332843	0.0885941	-3.75644	0.000172348	0.00302019
ENSRNOG00000003958	Commd10	COMM domain containing 10	18	828.331	-0.332619	0.114831	-2.89647	0.00377382	0.0357799
ENSRNOG00000010775	Arrdc4	arrestin domain containing 4	1	888.132	-0.332224	0.0919481	-3.61304	0.000302632	0.00487804
ENSRNOG00000051960	Dnajc12	DnaJ heat shock protein family (Hsp40) member C12	20	236.813	-0.331626	0.120474	-2.75242	0.00591569	0.0499543
ENSRNOG00000020140	Pigq	phosphatidylinositol glycan anchor biosynthesis, class Q	10	1352.71	-0.330831	0.0833623	-3.96844	7.23434e-05	0.00145376
ENSRNOG00000015382	Arid5a	AT-rich interaction domain 5A	9	445.912	-0.33027	0.095753	-3.44908	0.000562499	0.00798256
ENSRNOG00000021179	Naa40	N(alpha)-acetyltransferase 40, NatD catalytic subunit	1	820.167	-0.330193	0.116424	-2.83605	0.00456759	0.0410629
ENSRNOG00000013574	Appl1	adaptor protein, phosphotyrosine interacting with PH domain and leucine zipper 1	16	1549.44	-0.329892	0.0999904	-3.29917	0.000969726	0.01253
ENSRNOG00000005600	Nr4a2	nuclear receptor subfamily 4, group A, member 2	3	138.536	-0.329869	0.117768	-2.80001	0.00511003	0.0447144
ENSRNOG00000028426	Mcf2l	MCF.2 cell line derived transforming sequence-like	16	144.105	-0.329338	0.108873	-3.02378	0.00249637	0.0261508
ENSRNOG00000019859	Pla2g15	phospholipase A2, group XV	19	415.214	-0.329302	0.0849096	-3.87782	0.000105396	0.00199712
ENSRNOG00000006645	Ryr3	ryanodine receptor 3	3	419.999	-0.329095	0.0892661	-3.68635	0.000227494	0.00383477
ENSRNOG00000002635	Dexi	dexamethasone-induced transcript	10	436.579	-0.329058	0.0916349	-3.59074	0.000329745	0.00527076
ENSRNOG00000060689	Parp11	poly (ADP-ribose) polymerase family, member 11	4	238.185	-0.329017	0.108867	-3.02159	0.00251454	0.0262584
ENSRNOG00000011885	Rhpn2	rhophilin, Rho GTPase binding protein 2	1	245.577	-0.328399	0.106511	-3.08277	0.00205084	0.0222924
ENSRNOG00000005249	Snx6	sorting nexin 6	6	2167	-0.328377	0.102409	-3.20647	0.00134374	0.0162707
ENSRNOG00000010543	Srpra	SRP receptor alpha subunit	8	2670.04	-0.328043	0.1132	-2.8979	0.0037567	0.0356625
ENSRNOG00000012236	Hddc3	HD domain containing 3	1	914.919	-0.327495	0.104061	-3.14701	0.00164949	0.0190192
ENSRNOG00000012862	Spsb4	splA/ryanodine receptor domain and SOCS box containing 4	8	342.607	-0.327083	0.112327	-2.91172	0.00359439	0.0345889
ENSRNOG00000019995	Dnajc18	DnaJ heat shock protein family (Hsp40) member C18	18	763.408	-0.326341	0.0907965	-3.59395	0.000325708	0.0052125
ENSRNOG00000011871	Kat2b	lysine acetyltransferase 2B	9	185.413	-0.326092	0.113782	-2.86532	0.00416593	0.0382946
ENSRNOG00000059295	Selenoi	selenoprotein I	6	900.965	-0.325236	0.0673117	-4.83153	1.35487e-06	4.60274e-05
ENSRNOG00000013618	Ankrd10	ankyrin repeat domain 10	16	763.896	-0.325186	0.0890851	-3.65014	0.000262098	0.00431405
ENSRNOG00000012947	Metap1	methionyl aminopeptidase 1	2	1544.03	-0.325038	0.0565253	-5.75016	8.91569e-09	4.95511e-07
ENSRNOG00000017724	Sf3b3	splicing factor 3b, subunit 3	19	4263.44	-0.324954	0.050248	-6.46694	1.00008e-10	7.56468e-09
ENSRNOG00000004927	Supt7l	SPT7-like STAGA complex gamma subunit	6	362.932	-0.324797	0.091828	-3.53667	0.000405198	0.00622945
ENSRNOG00000025079	Fam126b	family with sequence similarity 126, member B	9	299.448	-0.324782	0.100561	-3.22952	0.00124	0.0152933
ENSRNOG00000018003	F2rl1	F2R like trypsin receptor 1	2	181.101	-0.323553	0.116398	-2.77914	0.00545036	0.0469806
ENSRNOG00000020044	Mob2	MOB kinase activator 2	1	482.462	-0.322883	0.098703	-3.27094	0.00107191	0.0135344
ENSRNOG00000049198	Hist2h3c2	histone cluster 2, H3c2	17	535.288	-0.321442	0.100704	-3.19173	0.00141423	0.0169542
ENSRNOG00000007968	RGD1305350	similar to RIKEN cDNA 2510039O18	5	1420.64	-0.32125	0.10347	-3.10472	0.00190459	0.0211157
ENSRNOG00000022980	Sdhd	succinate dehydrogenase complex subunit D	8	6493.76	-0.321036	0.113082	-2.83897	0.00452591	0.0407908
ENSRNOG00000001607	Adamts1	ADAM metallopeptidase with thrombospondin type 1 motif, 1	11	2938.58	-0.320861	0.0733894	-4.37196	1.23135e-05	0.000310952
ENSRNOG00000058724	Thap6	THAP domain containing 6	14	137.573	-0.32069	0.115576	-2.77364	0.00554335	0.0475661
ENSRNOG00000042421	RGD1559909	RGD1559909	5	726.998	-0.320591	0.110107	-2.9115	0.00359697	0.0345889
ENSRNOG00000012957	Sh3glb1	SH3 domain -containing GRB2-like endophilin B1	2	2815.95	-0.320457	0.0602675	-5.31717	1.05393e-07	4.58996e-06
ENSRNOG00000014573	Ckmt1	creatine kinase, mitochondrial 1	3	305.753	-0.318487	0.104026	-3.06124	0.00220423	0.0235739
ENSRNOG00000021245	RGD1311739	similar to RIKEN cDNA 1700037H04	3	339.32	-0.318165	0.106576	-2.98501	0.00283567	0.0288188
ENSRNOG00000019692	Metrn	meteorin, glial cell differentiation regulator	10	311.897	-0.317937	0.102067	-3.11455	0.00184225	0.0207027
ENSRNOG00000011417	Pde3b	phosphodiesterase 3B	1	663.98	-0.317763	0.109165	-2.91067	0.00360653	0.0345889
ENSRNOG00000001294	Ift81	intraflagellar transport 81	12	662.932	-0.317495	0.0793587	-4.00058	6.31877e-05	0.0012873
ENSRNOG00000059215	Pqlc1	PQ loop repeat containing 1	18	327.023	-0.317469	0.105886	-2.99797	0.00271785	0.0278275
ENSRNOG00000021032	Sphk2	sphingosine kinase 2	1	446.594	-0.317159	0.101287	-3.13097	0.00174227	0.0198592
ENSRNOG00000006877	Efnb1	ephrin B1	X	1024.5	-0.316932	0.104837	-3.02294	0.00250329	0.026182
ENSRNOG00000004085	Tcaim	T cell activation inhibitor, mitochondrial	8	443.984	-0.315543	0.110416	-2.85768	0.00426754	0.0390398
ENSRNOG00000000175	Mier2	mesoderm induction early response 1, family member 2	7	335.61	-0.313811	0.0950858	-3.3	0.000966852	0.0125051
ENSRNOG00000055512	Hist1h2bk	histone cluster 1 H2B family member k	17	931.488	-0.313518	0.104087	-3.01205	0.00259491	0.0269064
ENSRNOG00000004168	Slc35e4	solute carrier family 35, member E4	14	453.321	-0.313502	0.0806556	-3.88661	0.000101653	0.00194003
ENSRNOG00000015529	Cdca3	cell division cycle associated 3	4	535.793	-0.313381	0.0968259	-3.23642	0.00121039	0.0149838
ENSRNOG00000013642	Lrrc41	leucine rich repeat containing 41	5	2179.69	-0.312717	0.066073	-4.73282	2.21422e-06	7.01944e-05
ENSRNOG00000057096	Gnai1	G protein subunit alpha i1	4	290.328	-0.312568	0.0985906	-3.16978	0.00152554	0.0179803
ENSRNOG00000004342	Ahr	aryl hydrocarbon receptor	6	1172.09	-0.31252	0.0881404	-3.54558	0.000391751	0.00605778
ENSRNOG00000045646	LOC102549173	histone H3.2-like	17	466.705	-0.311759	0.112055	-2.78211	0.00540059	0.0467108
ENSRNOG00000001185	RGD1311899	similar to RIKEN cDNA 2210016L21 gene	12	1380.58	-0.310668	0.0931091	-3.33654	0.00084828	0.0112677
ENSRNOG00000029922	Tpk1	thiamin pyrophosphokinase 1	4	318.348	-0.310455	0.0880498	-3.52543	0.000422795	0.00644035
ENSRNOG00000001189	Sik1	salt-inducible kinase 1	20	577.711	-0.310143	0.107702	-2.87954	0.00398251	0.0372796
ENSRNOG00000001653	St3gal6	ST3 beta-galactoside alpha-2,3-sialyltransferase 6	11	429.398	-0.308945	0.0961486	-3.21305	0.00131333	0.0159899
ENSRNOG00000048861	LOC498122	similar to CG15908-PA	11	270.946	-0.308313	0.108702	-2.83594	0.00456907	0.0410629
ENSRNOG00000050675	Myl4	myosin, light chain 4	10	2447.15	-0.308307	0.0878177	-3.51075	0.000446849	0.00669921
ENSRNOG00000005568	Pcnx4	pecanex homolog 4 (Drosophila)	6	312.297	-0.307941	0.092624	-3.32428	0.000886475	0.0116585
ENSRNOG00000012772	Nqo1	NAD(P)H quinone dehydrogenase 1	19	4772.26	-0.307558	0.106645	-2.88394	0.00392733	0.0368528
ENSRNOG00000012185	Zfyve21	zinc finger FYVE-type containing 21	6	528.027	-0.307428	0.106885	-2.87605	0.00402681	0.0375356
ENSRNOG00000046799	Phb	prohibitin	10	1150.52	-0.307174	0.0978192	-3.14015	0.00168864	0.0193698
ENSRNOG00000004517	Igf1	insulin-like growth factor 1	7	1013.61	-0.307133	0.0983828	-3.12167	0.00179831	0.020312
ENSRNOG00000008243	Slc43a1	solute carrier family 43 member 1	3	288.957	-0.306703	0.0980128	-3.1289	0.00175461	0.0199201
ENSRNOG00000025295	Mavs	mitochondrial antiviral signaling protein	3	597.112	-0.305484	0.0734575	-4.15838	3.20513e-05	0.000710748
ENSRNOG00000050298	Rfng	RFNG O-fucosylpeptide 3-beta-N-acetylglucosaminyltransferase	10	524.192	-0.305194	0.102082	-2.98954	0.00279393	0.0284382
ENSRNOG00000006952	Prex1	phosphatidylinositol-3,4,5-trisphosphate-dependent Rac exchange factor 1	3	300.504	-0.305182	0.0991679	-3.07688	0.00209181	0.0226082
ENSRNOG00000021866	Bola3	bolA family member 3	4	650.69	-0.304222	0.102851	-2.9578	0.00309843	0.0307827
ENSRNOG00000018646	Hbegf	heparin-binding EGF-like growth factor	18	681.384	-0.30362	0.107856	-2.81505	0.00487691	0.0432155
ENSRNOG00000014119	Farsb	phenylalanyl-tRNA synthetase, beta subunit	9	2382.11	-0.303009	0.0665879	-4.55047	5.35253e-06	0.000151918
ENSRNOG00000005377	Tmem11	transmembrane protein 11	10	523.894	-0.30242	0.0826511	-3.65873	0.000253471	0.00418763
ENSRNOG00000018964	Gss	glutathione synthetase	3	1180.48	-0.301873	0.107556	-2.80659	0.00500689	0.0440732
ENSRNOG00000000466	Hsd17b8	hydroxysteroid (17-beta) dehydrogenase 8	20	536.71	-0.30082	0.108155	-2.78126	0.00541492	0.0467966
ENSRNOG00000003988	Dnajc27	DnaJ heat shock protein family (Hsp40) member C27	6	459.885	-0.30032	0.0966171	-3.10809	0.00188299	0.0210215
ENSRNOG00000038489	Sumo3	small ubiquitin-like modifier 3	20	2049.33	-0.299611	0.0588196	-5.09364	3.51251e-07	1.37226e-05
ENSRNOG00000000585	Amd1	adenosylmethionine decarboxylase 1	20	2621.23	-0.299069	0.0858533	-3.48347	0.000494965	0.00720111
ENSRNOG00000001823	St6gal1	ST6 beta-galactoside alpha-2,6-sialyltransferase 1	11	946.272	-0.299059	0.101948	-2.93338	0.00335297	0.0326761
ENSRNOG00000008170	Jph2	junctophilin 2	3	2816.51	-0.297455	0.0665881	-4.46704	7.93085e-06	0.000211963
ENSRNOG00000016975	Pxmp4	peroxisomal membrane protein 4	3	308.936	-0.296664	0.100755	-2.94407	0.00323925	0.0318012
ENSRNOG00000002194	Coq2	coenzyme Q2, polyprenyltransferase	14	923.989	-0.295986	0.0966333	-3.06292	0.00219186	0.0234605
ENSRNOG00000003551	B4galt3	beta-1,4-galactosyltransferase 3	13	630.7	-0.295837	0.0875601	-3.37851	0.000728804	0.00992892
ENSRNOG00000005228	Gnptab	N-acetylglucosamine-1-phosphate transferase, alpha and beta subunits	7	1151.97	-0.295564	0.0957971	-3.08519	0.00203423	0.0221844
ENSRNOG00000012007	Slc38a7	solute carrier family 38, member 7	19	343.644	-0.295325	0.0866113	-3.40939	0.00065109	0.00901818
ENSRNOG00000003835	Slc43a2	solute carrier family 43 member 2	10	240.501	-0.295286	0.104187	-2.83376	0.00460042	0.0412609
ENSRNOG00000016751	Slc25a28	solute carrier family 25 member 28	1	633.356	-0.293723	0.102968	-2.85252	0.00433744	0.0394889
ENSRNOG00000019463	Mad2l1bp	MAD2L1 binding protein	9	267.63	-0.293312	0.103758	-2.82665	0.00470377	0.0420535
ENSRNOG00000016813	Tia1	TIA1 cytotoxic granule-associated RNA binding protein	4	761.712	-0.29246	0.0852633	-3.42989	0.000603826	0.00851211
ENSRNOG00000015030	Tjp2	tight junction protein 2	1	1009.72	-0.292363	0.07887	-3.70681	0.000209888	0.0035697
ENSRNOG00000021712	Rcbtb1	RCC1 and BTB domain containing protein 1	15	352.657	-0.292207	0.0906422	-3.22341	0.00126676	0.01558
ENSRNOG00000012817	Lrrc17	leucine rich repeat containing 17	4	2459.18	-0.292073	0.103677	-2.8171	0.00484597	0.043082
ENSRNOG00000005602	Mthfd1	methylenetetrahydrofolate dehydrogenase, cyclohydrolase and formyltetrahydrofolate synthetase 1	6	1123.5	-0.291983	0.0781639	-3.73543	0.000187395	0.00324956
ENSRNOG00000048915	Twf2	twinfilin actin-binding protein 2	8	640.079	-0.291587	0.072855	-4.00207	6.27901e-05	0.00128314
ENSRNOG00000018358	Nt5dc2	5'-nucleotidase domain containing 2	16	969.463	-0.290932	0.0798165	-3.64488	0.000267516	0.00438152
ENSRNOG00000003955	Spata7	spermatogenesis associated 7	6	374.891	-0.290921	0.105685	-2.75252	0.00591383	0.0499543
ENSRNOG00000020351	Vps4a	vacuolar protein sorting 4 homolog A	19	1373.79	-0.29088	0.0747362	-3.89202	9.94138e-05	0.00190276
ENSRNOG00000018454	Apoe	apolipoprotein E	1	2511.63	-0.290567	0.091991	-3.15859	0.00158533	0.0184718
ENSRNOG00000008055	Ccne2	cyclin E2	5	565.095	-0.290483	0.098352	-2.9535	0.00314189	0.0310981
ENSRNOG00000046984	St6galnac6	ST6 N-acetylgalactosaminide alpha-2,6-sialyltransferase 6	3	1460.5	-0.29044	0.102304	-2.83893	0.00452651	0.0407908
ENSRNOG00000061073	Zfp275	zinc finger protein 275	X	1099.75	-0.289915	0.065186	-4.44741	8.69121e-06	0.000229026
ENSRNOG00000043225	Zfp771	zinc finger protein 771	1	606.054	-0.289096	0.0914828	-3.15999	0.00157776	0.0184233
ENSRNOG00000012911	Erlin1	ER lipid raft associated 1	1	800.08	-0.288875	0.0892912	-3.23513	0.00121587	0.0150237
ENSRNOG00000015983	Maip1	matrix AAA peptidase interacting protein 1	9	867.631	-0.288738	0.0928871	-3.10841	0.00188097	0.0210215
ENSRNOG00000047506	LOC100362980	CG3918-like	7	321.841	-0.288545	0.0979249	-2.94633	0.0032157	0.0316401
ENSRNOG00000005618	Fmc1	formation of mitochondrial complex V assembly factor 1	4	488.352	-0.288403	0.0898488	-3.20956	0.00132938	0.0161114
ENSRNOG00000018176	Rab6a	RAB6A, member RAS oncogene family	1	4525.44	-0.288319	0.0647808	-4.45066	8.56061e-06	0.000226786
ENSRNOG00000019097	Bap1	Brca1 associated protein 1	16	2120.43	-0.288069	0.0832479	-3.46033	0.000539511	0.00773066
ENSRNOG00000039980	Slc25a5	solute carrier family 25 member 5	X	2762.24	-0.287282	0.102625	-2.79932	0.00512105	0.0447519
ENSRNOG00000004111	Soat1	sterol O-acyltransferase 1	13	2065.21	-0.286373	0.0631584	-4.53413	5.78406e-06	0.000162431
ENSRNOG00000013045	Setd7	SET domain containing (lysine methyltransferase) 7	2	868.693	-0.286037	0.062883	-4.54852	5.40234e-06	0.000153005
ENSRNOG00000012287	Slc35e1	solute carrier family 35, member E1	16	290.371	-0.285327	0.0993907	-2.87038	0.00409981	0.0379575
ENSRNOG00000032224	LOC100912489	histone H4-like	2	1694.45	-0.284956	0.0992586	-2.87082	0.00409403	0.0379575
ENSRNOG00000019661	Gdf15	growth differentiation factor 15	16	409.545	-0.284319	0.0970538	-2.92943	0.00339589	0.0330217
ENSRNOG00000001404	Agfg2	ArfGAP with FG repeats 2	12	546.651	-0.284215	0.0748458	-3.79709	0.000146403	0.00264941
ENSRNOG00000024061	Rarb	retinoic acid receptor, beta	15	351.902	-0.282741	0.102183	-2.76692	0.00565882	0.0483694
ENSRNOG00000017564	Mib2	mindbomb E3 ubiquitin protein ligase 2	5	1320.62	-0.282471	0.0706824	-3.99626	6.4351e-05	0.00130301
ENSRNOG00000007110	Ankrd6	ankyrin repeat domain 6	5	263.341	-0.282245	0.0895832	-3.15021	0.00163155	0.0188779
ENSRNOG00000003149	Farsa	phenylalanyl-tRNA synthetase, alpha subunit	19	1367.67	-0.281842	0.0835536	-3.37313	0.000743186	0.0101145
ENSRNOG00000017839	Ercc1	ERCC excision repair 1, endonuclease non-catalytic subunit	1	405.917	-0.281609	0.0806084	-3.49329	0.000477106	0.00704567
ENSRNOG00000015268	Plpp6	phospholipid phosphatase 6	1	400.365	-0.281081	0.0800695	-3.51014	0.000447878	0.0066995
ENSRNOG00000050780	Fpgs	folylpolyglutamate synthase	3	300.779	-0.280262	0.0997946	-2.80803	0.00498454	0.0439056
ENSRNOG00000009267	B3gnt2	UDP-GlcNAc:betaGal beta-1,3-N-acetylglucosaminyltransferase 2	14	474.666	-0.280064	0.0921132	-3.04033	0.00236317	0.0250519
ENSRNOG00000002312	Atp10d	ATPase phospholipid transporting 10D (putative)	14	627.878	-0.279472	0.0760261	-3.67589	0.000237026	0.00395782
ENSRNOG00000005196	Slc12a6	solute carrier family 12, member 6	3	489.694	-0.27941	0.0925974	-3.01736	0.00254986	0.0265645
ENSRNOG00000012513	Pdk3	pyruvate dehydrogenase kinase 3	X	768.986	-0.279153	0.0640909	-4.35541	1.32816e-05	0.000331616
ENSRNOG00000020659	Mrpl4	mitochondrial ribosomal protein L4	8	944.741	-0.278613	0.0754117	-3.69449	0.000220331	0.00373775
ENSRNOG00000051232	Gbe1	1,4-alpha-glucan branching enzyme 1	11	2480.89	-0.277864	0.071569	-3.88244	0.000103413	0.00197079
ENSRNOG00000028586	Mcph1	microcephalin 1	16	301.875	-0.277246	0.0932565	-2.97271	0.00295185	0.0295697
ENSRNOG00000008056	Ankrd9	ankyrin repeat domain 9	6	447.431	-0.276266	0.0843172	-3.27632	0.00105168	0.0133551
ENSRNOG00000058975	Iqsec2	IQ motif and Sec7 domain 2	X	473.569	-0.275798	0.0776708	-3.55066	0.000384264	0.00596205
ENSRNOG00000009690	Rnf219	ring finger protein 219	15	766	-0.275456	0.0844943	-3.25999	0.00111417	0.014006
ENSRNOG00000051711	Kpna1	karyopherin subunit alpha 1	11	3261.18	-0.275339	0.0604043	-4.55824	5.15838e-06	0.000147352
ENSRNOG00000001441	Tmem120a	transmembrane protein 120A	12	1107.6	-0.27526	0.0826058	-3.33219	0.000861669	0.0114227
ENSRNOG00000008287	Nle1	notchless homolog 1	10	457.451	-0.275105	0.0968321	-2.84091	0.00449856	0.0406769
ENSRNOG00000019604	Pld2	phospholipase D2	10	199.435	-0.274861	0.097226	-2.82659	0.00470462	0.0420535
ENSRNOG00000030294	Eml4	echinoderm microtubule associated protein like 4	6	1341.02	-0.273964	0.0716308	-3.82457	0.000131002	0.00239683
ENSRNOG00000052477	Tbrg4	transforming growth factor beta regulator 4	14	1239.42	-0.273249	0.0915557	-2.98448	0.00284061	0.0288249
ENSRNOG00000017235	Atp6v0d1	ATPase H+ transporting V0 subunit D1	19	4994.47	-0.273154	0.0951965	-2.86936	0.00411305	0.0379928
ENSRNOG00000007326	Prepl	prolyl endopeptidase-like	6	1201.35	-0.272988	0.0663589	-4.11377	3.89256e-05	0.000843472
ENSRNOG00000009867	Tgfb3	transforming growth factor, beta 3	6	2659.33	-0.272858	0.0682423	-3.99832	6.3795e-05	0.00129372
ENSRNOG00000014660	Usp53	ubiquitin specific peptidase 53	2	1067.32	-0.272765	0.0677004	-4.0289	5.60394e-05	0.00115765
ENSRNOG00000033206	Entpd5	ectonucleoside triphosphate diphosphohydrolase 5	6	881.041	-0.271841	0.071006	-3.82835	0.000129007	0.00236685
ENSRNOG00000002478	Insig2	insulin induced gene 2	13	353.437	-0.271535	0.0955008	-2.84309	0.0044678	0.0405123
ENSRNOG00000017253	Ccdc107	coiled-coil domain containing 107	5	2018.63	-0.271295	0.0777181	-3.49076	0.000481657	0.00708915
ENSRNOG00000037690	Sertad3	SERTA domain containing 3	1	285.776	-0.271108	0.0879558	-3.08203	0.00205596	0.0223298
ENSRNOG00000016878	Plppr5	phospholipid phosphatase related 5	2	254.431	-0.270936	0.0930646	-2.91109	0.00360165	0.0345889
ENSRNOG00000042980	Adam19	ADAM metallopeptidase domain 19	10	7358.81	-0.270693	0.0964885	-2.80544	0.00502476	0.0442012
ENSRNOG00000019698	Ssbp4	single stranded DNA binding protein 4	16	704.335	-0.270165	0.0968376	-2.7898	0.00527399	0.0458395
ENSRNOG00000017993	Abcb10	ATP binding cassette subfamily B member 10	19	493.413	-0.270006	0.0931743	-2.89773	0.00375876	0.0356625
ENSRNOG00000011560	Mtmr9	myotubularin related protein 9	15	1554.71	-0.26922	0.065709	-4.09711	4.18348e-05	0.000897725
ENSRNOG00000007461	Klhl41	kelch-like family member 41	3	1573.86	-0.268606	0.0728768	-3.68575	0.000228031	0.00383896
ENSRNOG00000021177	Cox8a	cytochrome c oxidase subunit 8A	1	2397.49	-0.268429	0.0861651	-3.11528	0.0018377	0.0206866
ENSRNOG00000019918	Coasy	Coenzyme A synthase	10	501.417	-0.267839	0.0754132	-3.55142	0.000383156	0.00595258
ENSRNOG00000016587	Ninj1	ninjurin 1	17	3739.99	-0.267186	0.0591573	-4.51652	6.28647e-06	0.000175059
ENSRNOG00000057754	Tcf12	transcription factor 12	8	1591.51	-0.267072	0.0586636	-4.55253	5.30053e-06	0.000151088
ENSRNOG00000000230	Lmf1	lipase maturation factor 1	10	442.707	-0.266496	0.0887531	-3.00253	0.00267747	0.0275759
ENSRNOG00000006947	Pdhx	pyruvate dehydrogenase complex, component X	3	1462.71	-0.26623	0.0717547	-3.71026	0.00020705	0.00353957
ENSRNOG00000010017	Wee1	WEE1 G2 checkpoint kinase	1	751.123	-0.266079	0.0703798	-3.78052	0.000156504	0.00280924
ENSRNOG00000057729	Strip2	striatin interacting protein 2	4	458.719	-0.26606	0.0946149	-2.81195	0.00492414	0.043489
ENSRNOG00000008332	Smo	smoothened, frizzled class receptor	4	1103.51	-0.265893	0.0812547	-3.27225	0.00106694	0.0134972
ENSRNOG00000008822	Fkbp1a	FK506 binding protein 1a	3	8117.11	-0.265003	0.0481644	-5.50204	3.75418e-08	1.82662e-06
ENSRNOG00000046357	Adh4	alcohol dehydrogenase 4 (class II), pi polypeptide	2	1645.45	-0.264663	0.0611107	-4.33079	1.48572e-05	0.000367502
ENSRNOG00000056550	Epb41l4b	erythrocyte membrane protein band 4.1 like 4B	5	731.302	-0.264092	0.0849494	-3.10875	0.00187878	0.0210215
ENSRNOG00000051850	SCARNA2	Small Cajal body-specific RNA 2	2	1995.98	-0.263862	0.0762806	-3.45904	0.000542096	0.00775099
ENSRNOG00000019282	Ubqln1	ubiquilin 1	17	3821.99	-0.263862	0.058375	-4.52011	6.18089e-06	0.000172844
ENSRNOG00000001061	Rilpl2	Rab interacting lysosomal protein-like 2	12	350.638	-0.263808	0.0804808	-3.27768	0.00104664	0.0133174
ENSRNOG00000010219	Ralgds	ral guanine nucleotide dissociation stimulator	3	426.93	-0.263359	0.0886993	-2.96885	0.00298912	0.029898
ENSRNOG00000019208	P2rx5	purinergic receptor P2X 5	10	253.856	-0.263288	0.0930339	-2.82977	0.00465808	0.0417328
ENSRNOG00000011881	Slc25a15	solute carrier family 25 member 15	16	401.21	-0.263115	0.0922166	-2.8532	0.00432815	0.0394794
ENSRNOG00000005424	Odc1	ornithine decarboxylase 1	6	4014.57	-0.26256	0.0931835	-2.81766	0.00483755	0.0430389
ENSRNOG00000001769	Tnk2	tyrosine kinase, non-receptor, 2	11	398.377	-0.262557	0.0936538	-2.80345	0.0050559	0.0443966
ENSRNOG00000020230	Pias4	protein inhibitor of activated STAT, 4	7	473.512	-0.262322	0.0880283	-2.9798	0.0028844	0.0291358
ENSRNOG00000019924	Thop1	thimet oligopeptidase 1	7	780.338	-0.26155	0.0899678	-2.907	0.00364909	0.0347735
ENSRNOG00000007323	Ric8b	RIC8 guanine nucleotide exchange factor B	7	429.091	-0.260602	0.0931425	-2.79763	0.00514786	0.0448976
ENSRNOG00000004011	Nedd1	neural precursor cell expressed, developmentally down-regulated 1	7	362.713	-0.260101	0.0786091	-3.30856	0.000937782	0.0121765
ENSRNOG00000018994	Psmc4	proteasome 26S subunit, ATPase 4	1	2383.68	-0.260099	0.0544243	-4.77905	1.76127e-06	5.7623e-05
ENSRNOG00000030124	Ptpn11	protein tyrosine phosphatase, non-receptor type 11	12	6844.31	-0.259845	0.0572487	-4.53886	5.65582e-06	0.000159504
ENSRNOG00000012406	Pcbp4	poly(rC) binding protein 4	8	1321.01	-0.259555	0.0677594	-3.83049	0.000127887	0.00234955
ENSRNOG00000015948	Slc1a5	solute carrier family 1 member 5	1	1042.38	-0.259092	0.0696047	-3.72221	0.00019749	0.00340684
ENSRNOG00000007224	Bmt2	base methyltransferase of 25S rRNA 2 homolog	4	670.806	-0.259045	0.0798017	-3.246	0.00117037	0.0145562
ENSRNOG00000006735	Cdkn2b	cyclin-dependent kinase inhibitor 2B	5	1090.66	-0.258876	0.0659381	-3.926	8.63702e-05	0.00169964
ENSRNOG00000012831	Slc25a26	solute carrier family 25 member 26	4	704.684	-0.258847	0.0835616	-3.09764	0.00195065	0.0214669
ENSRNOG00000004078	Eno3	enolase 3	10	1129.74	-0.257424	0.0739604	-3.48049	0.000500492	0.00726561
ENSRNOG00000007064	Zfp746	zinc finger protein 746	4	658.657	-0.25706	0.0745468	-3.44825	0.000564231	0.00799859
ENSRNOG00000052574	Lbr	lamin B receptor	13	751.916	-0.255644	0.0837858	-3.05109	0.00228013	0.0242878
ENSRNOG00000018553	Pitpnm1	phosphatidylinositol transfer protein, membrane-associated 1	1	577.877	-0.254854	0.0755965	-3.37111	0.000748659	0.0101785
ENSRNOG00000018574	Qsox2	quiescin sulfhydryl oxidase 2	3	541.899	-0.254659	0.08036	-3.16882	0.00153059	0.0180078
ENSRNOG00000007744	Ehd3	EH-domain containing 3	6	491.166	-0.254458	0.0781281	-3.25676	0.00112694	0.0141218
ENSRNOG00000002652	Rap1gap2	RAP1 GTPase activating protein 2	10	993.003	-0.253913	0.069381	-3.65959	0.000252617	0.00417873
ENSRNOG00000020531	Fen1	flap structure-specific endonuclease 1	1	775.636	-0.253309	0.0790712	-3.20352	0.00135756	0.0163932
ENSRNOG00000010952	Ift122	intraflagellar transport 122	4	519.661	-0.253103	0.0897256	-2.82069	0.00479202	0.0427197
ENSRNOG00000049361	Gas7	growth arrest specific 7	10	1079.2	-0.253065	0.0874076	-2.89515	0.00378981	0.0359059
ENSRNOG00000016166	Pdlim1	PDZ and LIM domain 1	1	2571.59	-0.252678	0.0674888	-3.74397	0.000181138	0.00315341
ENSRNOG00000001210	Pwp2	PWP2 periodic tryptophan protein homolog (yeast)	20	1034.79	-0.252566	0.0917445	-2.75288	0.0059073	0.0499543
ENSRNOG00000010099	Asb8	ankyrin repeat and SOCS box-containing 8	7	1354.29	-0.252418	0.085986	-2.93553	0.00332982	0.0325061
ENSRNOG00000019618	Hdac3	histone deacetylase 3	18	1164.87	-0.251829	0.0660296	-3.81381	0.00013684	0.00248963
ENSRNOG00000016855	B3galnt2	beta-1,3-N-acetylgalactosaminyltransferase 2	17	1252.55	-0.250702	0.0808844	-3.09946	0.00193877	0.021407
ENSRNOG00000019932	Ip6k1	inositol hexakisphosphate kinase 1	8	1044.04	-0.250429	0.0807285	-3.10202	0.00192206	0.0212579
ENSRNOG00000011052	Gars	glycyl-tRNA synthetase	4	6236.83	-0.250322	0.0500511	-5.00132	5.6939e-07	2.16092e-05
ENSRNOG00000009040	Gas2l1	growth arrest-specific 2 like 1	14	377.463	-0.248859	0.0861009	-2.89017	0.00385036	0.0362984
ENSRNOG00000028198	Sh2b3	SH2B adaptor protein 3	12	1539.85	-0.248208	0.0625921	-3.96544	7.32608e-05	0.00146998
ENSRNOG00000018590	Drg1	developmentally regulated GTP binding protein 1	14	1392.7	-0.247397	0.0648055	-3.81746	0.000134832	0.00245675
ENSRNOG00000054049	Prelid2	PRELI domain containing 2	18	395.435	-0.246925	0.085771	-2.8788	0.00399198	0.0372851
ENSRNOG00000016936	Nadk	NAD kinase	5	1686.8	-0.246018	0.0720469	-3.41464	0.000638661	0.00890171
ENSRNOG00000018082	Slc26a2	solute carrier family 26 member 2	18	819.719	-0.245249	0.0804871	-3.04691	0.00231211	0.024589
ENSRNOG00000016414	Slc22a17	solute carrier family 22, member 17	15	1552.74	-0.245155	0.0698373	-3.51032	0.000447566	0.0066995
ENSRNOG00000001709	Ap2m1	adaptor-related protein complex 2, mu 1 subunit	11	7646.62	-0.245086	0.0622354	-3.93804	8.21499e-05	0.00162623
ENSRNOG00000057186	Kctd5	potassium channel tetramerization domain containing 5	10	780.187	-0.244865	0.0784569	-3.12095	0.00180267	0.020344
ENSRNOG00000012482	Ndrg4	NDRG family member 4	19	5285.32	-0.244766	0.072769	-3.36359	0.000769357	0.0104173
ENSRNOG00000005053	Egln3	egl-9 family hypoxia-inducible factor 3	6	1293.86	-0.244106	0.0593236	-4.11475	3.87597e-05	0.00084125
ENSRNOG00000016351	Frrs1	ferric-chelate reductase 1	2	886.697	-0.243506	0.0771485	-3.15623	0.00159825	0.0185573
ENSRNOG00000021725	Unc119b	unc-119 lipid binding chaperone B	12	5781.75	-0.24177	0.0419342	-5.76545	8.14392e-09	4.5452e-07
ENSRNOG00000054896	Pex13	peroxisomal biogenesis factor 13	14	950.667	-0.240763	0.0796292	-3.02353	0.00249844	0.0261519
ENSRNOG00000010815	Elf2	E74-like factor 2	2	1145.4	-0.238691	0.0815817	-2.92575	0.0034363	0.033317
ENSRNOG00000019810	Des	desmin	9	39505.7	-0.237573	0.0734739	-3.23343	0.00122312	0.0150992
ENSRNOG00000028594	Ifnar1	interferon alpha and beta receptor subunit 1	11	1845.44	-0.237139	0.0587447	-4.03674	5.41987e-05	0.00112554
ENSRNOG00000012106	Dnaja4	DnaJ heat shock protein family (Hsp40) member A4	8	739.602	-0.236636	0.0829491	-2.85277	0.00433394	0.039484
ENSRNOG00000033076	Thnsl1	threonine synthase-like 1	17	607.657	-0.236577	0.0858749	-2.75491	0.00587091	0.0497343
ENSRNOG00000013179	Tinagl1	tubulointerstitial nephritis antigen-like 1	5	2597.76	-0.236568	0.0855512	-2.7652	0.00568884	0.0485323
ENSRNOG00000051699	Zdhhc4	zinc finger, DHHC-type containing 4	12	561.125	-0.2365	0.0751428	-3.14727	0.00164803	0.0190189
ENSRNOG00000013975	Acat2l1	acetyl-CoA acetyltransferase 2-like 1	1	414.582	-0.236043	0.0822219	-2.87076	0.00409491	0.0379575
ENSRNOG00000018023	Bin3	bridging integrator 3	15	431.109	-0.234605	0.0848202	-2.76575	0.00567913	0.0485001
ENSRNOG00000008178	Nxn	nucleoredoxin	10	865.225	-0.233547	0.0834489	-2.7986	0.00513239	0.0448215
ENSRNOG00000021265	Cds2	CDP-diacylglycerol synthase 2	3	760.498	-0.232683	0.072774	-3.19725	0.00138744	0.0166631
ENSRNOG00000014482	Slf2	SMC5-SMC6 complex localization factor 2	1	1436.37	-0.231146	0.071149	-3.24872	0.00115924	0.0144313
ENSRNOG00000013949	Idh2	isocitrate dehydrogenase (NADP(+)) 2, mitochondrial	1	14791.7	-0.231054	0.074816	-3.0883	0.00201304	0.0220439
ENSRNOG00000009954	Cacul1	CDK2-associated, cullin domain 1	1	2138.91	-0.229164	0.0743341	-3.08289	0.00205002	0.0222924
ENSRNOG00000012480	Pxylp1	2-phosphoxylose phosphatase 1	8	2013.41	-0.229146	0.0728668	-3.1447	0.00166258	0.0191039
ENSRNOG00000018118	Atad3a	ATPase family, AAA domain containing 3A	5	1296.31	-0.227686	0.0695225	-3.27496	0.00105678	0.0134071
ENSRNOG00000008027	Murc	muscle-related coiled-coil protein	5	1046.67	-0.22756	0.0762131	-2.98584	0.00282798	0.0287627
ENSRNOG00000008215	Trim47	tripartite motif-containing 47	10	3492.62	-0.226111	0.0769944	-2.93672	0.00331708	0.0324454
ENSRNOG00000020138	Slc4a3	solute carrier family 4 member 3	9	1636.85	-0.225885	0.0597768	-3.77876	0.000157608	0.00282144
ENSRNOG00000053577	Gramd1b	GRAM domain containing 1B	8	541.124	-0.224827	0.0808103	-2.78206	0.00540148	0.0467108
ENSRNOG00000007141	Preb	prolactin regulatory element binding	6	1914.89	-0.223366	0.0639998	-3.49011	0.000482826	0.00708915
ENSRNOG00000014891	Ptar1	protein prenyltransferase alpha subunit repeat containing 1	1	522.104	-0.223026	0.0786603	-2.83524	0.00457912	0.0411254
ENSRNOG00000007584	Ehd4	EH-domain containing 4	3	9016.66	-0.222944	0.0518957	-4.29601	1.73896e-05	0.000421508
ENSRNOG00000027690	Eif3el1	eukaryotic translation initiation factor 3, subunit E-like 1	13	793.174	-0.221966	0.0780961	-2.84217	0.0044807	0.0405706
ENSRNOG00000024886	Ext1	exostosin glycosyltransferase 1	7	3600.32	-0.221731	0.0521107	-4.25499	2.09061e-05	0.000494121
ENSRNOG00000020238	Plekhh3	pleckstrin homology, MyTH4 and FERM domain containing H3	10	433.623	-0.221467	0.0750529	-2.95069	0.00317064	0.0312895
ENSRNOG00000020948	Pth1r	parathyroid hormone 1 receptor	8	705.444	-0.218232	0.0792548	-2.75344	0.00589718	0.0499249
ENSRNOG00000016206	Uvrag	UV radiation resistance associated	1	1340.14	-0.217464	0.0627003	-3.4683	0.000523768	0.00755398
ENSRNOG00000032776	Srp54a	signal recognition particle 54A	6	2510.34	-0.217365	0.0576156	-3.77265	0.00016152	0.00287982
ENSRNOG00000010915	Ermp1	endoplasmic reticulum metallopeptidase 1	1	1671.32	-0.217119	0.0655975	-3.30984	0.000933506	0.0121328
ENSRNOG00000008934	Tmem65	transmembrane protein 65	7	881.942	-0.216367	0.0775983	-2.78829	0.00529877	0.0459722
ENSRNOG00000016791	Chka	choline kinase alpha	1	488.402	-0.216119	0.0774711	-2.78965	0.00527657	0.0458395
ENSRNOG00000025679	Stk40	serine/threonine kinase 40	5	763.176	-0.215874	0.075929	-2.84307	0.00446816	0.0405123
ENSRNOG00000012559	Man1b1	mannosidase, alpha, class 1B, member 1	3	3020.34	-0.215824	0.0689491	-3.13019	0.00174694	0.0198839
ENSRNOG00000013653	Pdlim7	PDZ and LIM domain 7	17	1863.81	-0.211618	0.0630337	-3.35719	0.000787395	0.0105753
ENSRNOG00000018697	Abcb6	ATP-binding cassette, subfamily B (MDR/TAP), member 6	9	1265.89	-0.21061	0.0639469	-3.29347	0.000989574	0.0127369
ENSRNOG00000023816	Aph1a	aph-1 homolog A, gamma secretase subunit	2	1971.38	-0.209575	0.0698006	-3.00246	0.00267808	0.0275759
ENSRNOG00000018825	Dcaf11	DDB1 and CUL4 associated factor 11	15	3092.85	-0.209371	0.0729332	-2.87073	0.00409528	0.0379575
ENSRNOG00000011667	Fastk	Fas-activated serine/threonine kinase	4	1380.99	-0.207838	0.069148	-3.00566	0.00265007	0.0273724
ENSRNOG00000021440	Pptc7	PTC7 protein phosphatase homolog	12	1592.86	-0.206497	0.0604351	-3.41684	0.000633526	0.00886736
ENSRNOG00000013742	Large1	LARGE xylosyl- and glucuronyltransferase 1	19	1097.46	-0.205598	0.0730067	-2.81608	0.00486132	0.0431349
ENSRNOG00000019850	Speg	SPEG complex locus	9	2188.77	-0.204281	0.0735725	-2.77659	0.00549325	0.0472583
ENSRNOG00000001079	Daglb	diacylglycerol lipase, beta	12	518.545	-0.203369	0.0728712	-2.79076	0.00525837	0.0457413
ENSRNOG00000022636	Alpk1	alpha-kinase 1	2	944.598	-0.20136	0.0724454	-2.77939	0.00544604	0.0469739
ENSRNOG00000050646	Fem1a	fem-1 homolog A	9	1575.88	-0.199381	0.0632607	-3.15171	0.00162316	0.0188137
ENSRNOG00000004610	Lum	lumican	7	6363.23	-0.198893	0.0578796	-3.43631	0.000589702	0.00834186
ENSRNOG00000051854	Enpep	glutamyl aminopeptidase	2	852.031	-0.196945	0.0640067	-3.0769	0.00209163	0.0226082
ENSRNOG00000000440	Pbx2	PBX homeobox 2	20	1068.34	-0.196426	0.0695897	-2.82262	0.00476334	0.0425212
ENSRNOG00000020812	Gys1	glycogen synthase 1	1	3088.23	-0.196295	0.0557285	-3.52234	0.00042776	0.00648623
ENSRNOG00000055305	Parvb	parvin, beta	7	2894.5	-0.193972	0.0575859	-3.36837	0.000756132	0.0102591
ENSRNOG00000012623	Arf4	ADP-ribosylation factor 4	16	7121.27	-0.191225	0.04873	-3.92417	8.70279e-05	0.00170752
ENSRNOG00000019891	Sgta	small glutamine rich tetratricopeptide repeat containing alpha	7	1961.44	-0.189837	0.0673178	-2.81999	0.00480249	0.0427843
ENSRNOG00000017250	Gmpr	guanosine monophosphate reductase	17	1609.19	-0.189726	0.0647096	-2.93193	0.00336859	0.0328043
ENSRNOG00000005615	Gadd45a	growth arrest and DNA-damage-inducible, alpha	4	1335.14	-0.189445	0.067362	-2.81236	0.00491798	0.0434634
ENSRNOG00000000565	Sgpl1	sphingosine-1-phosphate lyase 1	20	1859.08	-0.187982	0.0542956	-3.46219	0.000535808	0.00770253
ENSRNOG00000021170	Plekho1	pleckstrin homology domain containing O1	2	1149.24	-0.185827	0.0638544	-2.91013	0.00361273	0.0345984
ENSRNOG00000012414	Rhobtb3	Rho-related BTB domain containing 3	2	1181.71	-0.184686	0.0654556	-2.8215	0.00477994	0.0426407
ENSRNOG00000011922	Stt3b	STT3B, catalytic subunit of the oligosaccharyltransferase complex	8	3619.08	-0.182881	0.0506271	-3.61229	0.000303499	0.00488061
ENSRNOG00000021338	Tmem132a	transmembrane protein 132A	1	3840.1	-0.182136	0.0606901	-3.00109	0.00269015	0.0276314
ENSRNOG00000010633	Acsl1	acyl-CoA synthetase long-chain family member 1	16	3843.22	-0.181662	0.0483529	-3.75699	0.000171969	0.00301819
ENSRNOG00000008802	Dnajc11	DnaJ heat shock protein family (Hsp40) member C11	5	2100.21	-0.176116	0.0594248	-2.96367	0.00303991	0.030292
ENSRNOG00000014078	Ndufb8	NADH:ubiquinone oxidoreductase subunit B8	1	5579.91	-0.172005	0.0595073	-2.89049	0.00384645	0.0362872
ENSRNOG00000014162	Plekhb2	pleckstrin homology domain containing B2	9	3446.42	-0.171333	0.0585707	-2.92523	0.00344207	0.0333487
ENSRNOG00000003703	Mcm6	minichromosome maintenance complex component 6	13	2063.08	-0.17072	0.0511657	-3.33659	0.000848121	0.0112677
ENSRNOG00000004359	Wars	tryptophanyl-tRNA synthetase	6	3483.25	-0.162834	0.0590479	-2.75764	0.00582195	0.049414
ENSRNOG00000010077	Smarcd3	SWI/SNF related, matrix associated, actin dependent regulator of chromatin, subfamily d, member 3	4	2045.07	-0.1609	0.0535179	-3.00648	0.00264295	0.0273201
ENSRNOG00000004883	Erh	enhancer of rudimentary homolog (Drosophila)	6	2091.66	-0.157865	0.0540857	-2.91879	0.00351396	0.0339956
ENSRNOG00000009449	Trim35	tripartite motif-containing 35	15	3297.62	-0.157127	0.0524033	-2.99842	0.00271388	0.0278152
ENSRNOG00000004110	Trib2	tribbles pseudokinase 2	6	2020.88	-0.154822	0.05311	-2.91512	0.00355554	0.0343478
ENSRNOG00000001070	Cdk2ap1	cyclin-dependent kinase 2 associated protein 1	12	3572.02	-0.147099	0.0515587	-2.85304	0.00433027	0.0394794
ENSRNOG00000010748	Mtus1	microtubule associated tumor suppressor 1	16	3488.78	0.140765	0.0501287	2.80807	0.00498397	0.0439056
ENSRNOG00000018304	Lars	leucyl-tRNA synthetase	18	6077	0.142099	0.0442027	3.21469	0.00130584	0.0159279
ENSRNOG00000019934	Paip2	poly(A) binding protein interacting protein 2	18	1911.09	0.147092	0.0532302	2.76328	0.00572229	0.0487551
ENSRNOG00000008301	Tagln2	transgelin 2	13	7953.49	0.149438	0.0517552	2.8874	0.00388441	0.0365415
ENSRNOG00000049876	Prkar1a	protein kinase cAMP-dependent type 1 regulatory subunit alpha	10	7087.52	0.151857	0.0461515	3.29039	0.00100047	0.0128647
ENSRNOG00000017852	Nars	asparaginyl-tRNA synthetase	18	8460.71	0.156181	0.0460294	3.39307	0.000691133	0.00949361
ENSRNOG00000012602	Recql	RecQ like helicase	4	1443.73	0.166649	0.0565795	2.94533	0.00322611	0.0317019
ENSRNOG00000004628	Dazap2	DAZ associated protein 2	7	1683.96	0.169887	0.0562965	3.01767	0.00254727	0.0265584
ENSRNOG00000061216	Tubb5	tubulin, beta 5 class I	20	35970.5	0.170778	0.0593061	2.8796	0.00398183	0.0372796
ENSRNOG00000016758	Loxl2	lysyl oxidase-like 2	15	4860.84	0.172326	0.0524232	3.28718	0.00101197	0.0129664
ENSRNOG00000020027	Arhgef2	Rho/Rac guanine nucleotide exchange factor 2	2	3484.4	0.174371	0.0629867	2.76836	0.00563399	0.0481882
ENSRNOG00000017279	Tmem50a	transmembrane protein 50A	5	2018.77	0.177971	0.0627325	2.83693	0.00455489	0.0409909
ENSRNOG00000003951	Psmc1	proteasome 26S subunit, ATPase 1	6	4176.92	0.178017	0.0567364	3.1376	0.00170335	0.0194713
ENSRNOG00000008022	Apaf1	apoptotic peptidase activating factor 1	7	1326.89	0.178736	0.0594403	3.0069	0.00263924	0.027303
ENSRNOG00000054352	Atp6ap1	ATPase H+ transporting accessory protein 1	X	6969.4	0.178838	0.0538412	3.32158	0.000895105	0.0117293
ENSRNOG00000001782	Osbpl11	oxysterol binding protein-like 11	11	1380.52	0.1793	0.0615971	2.91078	0.00360529	0.0345889
ENSRNOG00000014453	Anxa5	annexin A5	2	13311.2	0.180181	0.0374072	4.81674	1.45925e-06	4.89476e-05
ENSRNOG00000002372	Sgcd	sarcoglycan, delta	10	1230.1	0.181012	0.0642068	2.81911	0.00481565	0.0428728
ENSRNOG00000054838	Mcrs1	microspherule protein 1	7	1628.93	0.181704	0.0627737	2.89454	0.00379712	0.0359495
ENSRNOG00000003506	Gosr2	golgi SNAP receptor complex member 2	10	2250.7	0.184094	0.0528778	3.48144	0.000498726	0.0072479
ENSRNOG00000004185	Mon2	MON2 homolog, regulator of endosome-to-Golgi trafficking	7	3140.85	0.184335	0.0593175	3.10756	0.00188638	0.0210215
ENSRNOG00000002094	Atg3	autophagy related 3	11	1466.9	0.18493	0.0650336	2.84353	0.00446164	0.0405085
ENSRNOG00000013884	Psd3	pleckstrin and Sec7 domain containing 3	16	1139.52	0.185871	0.061453	3.02449	0.00249056	0.0261105
ENSRNOG00000004130	Anapc4	anaphase promoting complex subunit 4	14	2726.79	0.18588	0.057876	3.21167	0.00131968	0.0160231
ENSRNOG00000017546	Mylk3	myosin light chain kinase 3	19	6928.66	0.186457	0.0416535	4.47637	7.59221e-06	0.000203321
ENSRNOG00000015217	Ltv1	LTV1 ribosome biogenesis factor	1	1149.64	0.186621	0.0628651	2.96851	0.00299249	0.0299091
ENSRNOG00000020497	Plekha1	pleckstrin homology domain containing A1	1	1922.95	0.188051	0.065957	2.85108	0.00435708	0.0396404
ENSRNOG00000029885	Stag2	stromal antigen 2	X	4867.58	0.188532	0.064833	2.90794	0.00363819	0.034717
ENSRNOG00000020456	Nucb2	nucleobindin 2	1	4139.95	0.18893	0.0504863	3.74218	0.000182431	0.00317177
ENSRNOG00000012860	Tmem184c	transmembrane protein 184C	19	1132.1	0.189446	0.0583992	3.24388	0.00117912	0.0146513
ENSRNOG00000003359	Ogt	O-linked N-acetylglucosamine (GlcNAc) transferase	X	3658.21	0.190845	0.0600393	3.17864	0.0014797	0.0176276
ENSRNOG00000008246	Emilin1	elastin microfibril interfacer 1	6	4481.65	0.192004	0.0535867	3.58303	0.000339629	0.00540923
ENSRNOG00000005478	Fkbp9	FK506 binding protein 9	4	7492.4	0.192358	0.0487848	3.94296	8.04808e-05	0.00159795
ENSRNOG00000001720	Hes1	hes family bHLH transcription factor 1	11	1234.63	0.193432	0.0612751	3.15668	0.00159578	0.0185448
ENSRNOG00000012318	Aspm	abnormal spindle microtubule assembly	13	1795.97	0.19421	0.0630277	3.08128	0.00206111	0.0223492
ENSRNOG00000008075	Ift74	intraflagellar transport 74	5	854.283	0.196208	0.0687685	2.85303	0.00433046	0.0394794
ENSRNOG00000003300	Btg2	BTG anti-proliferation factor 2	13	1434.55	0.196459	0.0635427	3.09172	0.00198998	0.0218274
ENSRNOG00000060496	Kdm5d	lysine demethylase 5D	Y	1053.08	0.196938	0.0687349	2.8651	0.00416878	0.0382946
ENSRNOG00000013516	Sf3b1	splicing factor 3b, subunit 1	9	13649.8	0.197146	0.0593964	3.31915	0.000902905	0.0118044
ENSRNOG00000005041	Crip2	cysteine-rich protein 2	6	14407.2	0.199963	0.058399	3.42407	0.000616898	0.00866201
ENSRNOG00000014525	Hspd1	heat shock protein family D member 1	9	3000.35	0.200685	0.0627017	3.2006	0.00137141	0.0165153
ENSRNOG00000010311	Dzip1	DAZ interacting zinc finger protein 1	15	1384.65	0.201929	0.0702359	2.8749	0.00404154	0.03762
ENSRNOG00000016692	Hsdl2	hydroxysteroid dehydrogenase like 2	5	1697.19	0.202236	0.0731927	2.76302	0.00572688	0.0487629
ENSRNOG00000009781	Dync1i2	dynein cytoplasmic 1 intermediate chain 2	3	4440.27	0.203569	0.0644335	3.15934	0.00158128	0.0184409
ENSRNOG00000008163	Atp6v1g1	ATPase H+ transporting V1 subunit G1	5	6108.97	0.203889	0.072877	2.7977	0.00514684	0.0448976
ENSRNOG00000002112	Zfp644	zinc finger protein 644	14	3039.77	0.204136	0.0549548	3.71457	0.000203551	0.00349776
ENSRNOG00000020392	Stxbp3	syntaxin binding protein 3	2	1108.97	0.204602	0.0649909	3.14805	0.00164363	0.0189847
ENSRNOG00000048795	Top2b	topoisomerase (DNA) II beta	15	4181.42	0.205706	0.0724461	2.8394	0.0045198	0.0407857
ENSRNOG00000025570	Os9	OS9, endoplasmic reticulum lectin	7	2201.58	0.205733	0.0599851	3.42968	0.0006043	0.00851211
ENSRNOG00000026833	Ube4a	ubiquitination factor E4A	8	1958.63	0.20594	0.0618659	3.32873	0.000872432	0.0115423
ENSRNOG00000017349	Tbc1d10b	TBC1 domain family, member 10b	1	1506.78	0.206492	0.0652758	3.16328	0.00156	0.0182729
ENSRNOG00000003712	Ppp4r3b	protein phosphatase 4, regulatory subunit 3B	14	2990.51	0.20659	0.0719227	2.87236	0.00407423	0.0378712
ENSRNOG00000010534	Ankrd50	ankyrin repeat domain 50	2	2542.97	0.206665	0.0664777	3.10874	0.00187889	0.0210215
ENSRNOG00000023455	Pomgnt1	protein O-linked mannose N-acetylglucosaminyltransferase 1 (beta 1,2-)	5	2610.3	0.206825	0.0588454	3.51467	0.000440305	0.00663104
ENSRNOG00000011798	Mapre1	microtubule-associated protein, RP/EB family, member 1	3	4359.29	0.207621	0.0462095	4.49301	7.02251e-06	0.000190367
ENSRNOG00000013481	Cdh11	cadherin 11	19	4316.31	0.208968	0.0559626	3.73403	0.000188439	0.00326341
ENSRNOG00000018998	Yipf3	Yip1 domain family, member 3	9	1378.04	0.20948	0.0697848	3.00169	0.00268485	0.0276242
ENSRNOG00000009474	Ddx42	DEAD-box helicase 42	10	2709.7	0.209529	0.071557	2.9281	0.00341044	0.0331147
ENSRNOG00000012354	Trim23	tripartite motif-containing 23	2	1326.07	0.209865	0.0754665	2.78083	0.00542198	0.0468271
ENSRNOG00000048061	Brcc3	BRCA1/BRCA2-containing complex, subunit 3	9	1024.4	0.210461	0.0627133	3.35579	0.000791383	0.0106074
ENSRNOG00000015999	Cirbp	cold inducible RNA binding protein	7	1161.67	0.210657	0.0757647	2.78029	0.005431	0.0468746
ENSRNOG00000011068	Papss2	3'-phosphoadenosine 5'-phosphosulfate synthase 2	1	614.664	0.2107	0.0699237	3.01309	0.00258606	0.0268611
ENSRNOG00000005775	Phf14	PHD finger protein 14	4	1913.97	0.210814	0.0660605	3.19117	0.00141699	0.0169719
ENSRNOG00000056371	Pik3ca	phosphatidylinositol-4,5-bisphosphate 3-kinase, catalytic subunit alpha	2	1503.61	0.211216	0.0710933	2.97089	0.00296941	0.0297232
ENSRNOG00000042426	Cyp4v3	cytochrome P450, family 4, subfamily v, polypeptide 3	16	626.834	0.211941	0.076002	2.78839	0.00529702	0.0459722
ENSRNOG00000021581	Rapgef2	Rap guanine nucleotide exchange factor 2	2	2252.14	0.212171	0.0633991	3.34653	0.000818304	0.0109462
ENSRNOG00000002746	Fstl1	follistatin-like 1	11	23520.8	0.21335	0.0426657	5.00049	5.71861e-07	2.16411e-05
ENSRNOG00000030572	Smc5	structural maintenance of chromosomes 5	1	1926.95	0.215873	0.0725935	2.97365	0.0029428	0.029534
ENSRNOG00000003048	Tiprl	TOR signaling pathway regulator	13	899.925	0.217205	0.0735917	2.95134	0.00316401	0.031285
ENSRNOG00000007788	Glod4	glyoxalase domain containing 4	10	1693.68	0.21787	0.0657533	3.31337	0.000921782	0.0120275
ENSRNOG00000010902	Eloa	elongin A	5	1890.8	0.218367	0.0600922	3.63379	0.000279291	0.00455751
ENSRNOG00000059744	Atxn7l3b	ataxin 7-like 3B	7	3993.35	0.219667	0.0736222	2.98368	0.00284807	0.0288785
ENSRNOG00000006355	Akap8l	A-kinase anchoring protein 8 like	7	1490.82	0.221672	0.0583151	3.80117	0.000144014	0.0026133
ENSRNOG00000006796	LOC102555183	zinc finger protein OZF-like	10	865.462	0.222866	0.074811	2.97889	0.00289291	0.0291773
ENSRNOG00000049560	Glul	glutamate-ammonia ligase	13	2052.21	0.222965	0.0726071	3.07077	0.00213506	0.023003
ENSRNOG00000015508	RGD1307235	similar to RIKEN cDNA 2310035C23	13	1332.79	0.222968	0.066376	3.35903	0.000782161	0.0105184
ENSRNOG00000007587	Tcp11l2	t-complex 11 like 2	7	453.941	0.223095	0.0777715	2.8683	0.00412678	0.0380931
ENSRNOG00000001247	Clip1	CAP-GLY domain containing linker protein 1	12	2585.72	0.225534	0.055181	4.0871	4.36795e-05	0.0009298
ENSRNOG00000009079	Prkar2b	protein kinase cAMP-dependent type 2 regulatory subunit beta	6	1712.34	0.226396	0.0683841	3.31059	0.000931002	0.0121122
ENSRNOG00000057813	Ift172	intraflagellar transport 172	6	807.463	0.226655	0.071918	3.1514	0.00162491	0.0188176
ENSRNOG00000016847	Bace1	beta-secretase 1	8	740.868	0.228334	0.078902	2.8937	0.00380732	0.0360203
ENSRNOG00000027622	Slc35e3	solute carrier family 35, member E3	7	953.815	0.229561	0.0749026	3.06464	0.0021793	0.0233449
ENSRNOG00000030443	Rab9a	RAB9A, member RAS oncogene family	X	1011.29	0.229633	0.0723529	3.17367	0.00150527	0.0178363
ENSRNOG00000022245	Msantd4	Myb/SANT DNA binding domain containing 4 with coiled-coils	8	1697.11	0.229732	0.0592625	3.87642	0.000106004	0.00200406
ENSRNOG00000010637	Tbc1d5	TBC1 domain family, member 5	9	690.399	0.229852	0.0740502	3.1037	0.00191115	0.0211548
ENSRNOG00000012364	Prickle2	prickle planar cell polarity protein 2	4	1311.56	0.230432	0.0707082	3.25879	0.00111889	0.0140475
ENSRNOG00000015441	Il4r	interleukin 4 receptor	1	1470.74	0.23066	0.0673462	3.42488	0.000615067	0.00864543
ENSRNOG00000024661	Hn1l	hematological and neurological expressed 1-like	10	1927.88	0.23081	0.0592995	3.89222	9.93331e-05	0.00190276
ENSRNOG00000015440	Wrn	Werner syndrome RecQ like helicase	16	625.421	0.231747	0.0807436	2.86991	0.00410592	0.0379798
ENSRNOG00000018796	Herpud1	homocysteine inducible ER protein with ubiquitin like domain 1	19	4637.27	0.231936	0.0802341	2.89072	0.0038436	0.0362861
ENSRNOG00000025416	Dpy19l4	dpy-19-like 4 (C. elegans)	5	780.062	0.232312	0.0806806	2.87923	0.00398643	0.0372851
ENSRNOG00000017671	Rasa3	RAS p21 protein activator 3	16	2414.79	0.232505	0.0599801	3.87628	0.000106064	0.00200406
ENSRNOG00000018164	Spcs2	signal peptidase complex subunit 2	1	2317.62	0.233161	0.0561296	4.1539	3.26851e-05	0.000723594
ENSRNOG00000010966	Itgb1	integrin subunit beta 1	19	59168.8	0.233285	0.0628629	3.71101	0.000206434	0.00353739
ENSRNOG00000009625	Dpysl2	dihydropyrimidinase-like 2	15	6679.75	0.233711	0.0497542	4.69728	2.63654e-06	8.14444e-05
ENSRNOG00000019425	Gabarapl2	GABA type A receptor associated protein like 2	19	416.878	0.234883	0.0845387	2.77812	0.00546747	0.047067
ENSRNOG00000016891	Uimc1	ubiquitin interaction motif containing 1	17	1188.29	0.235081	0.0757201	3.1045	0.00190602	0.0211157
ENSRNOG00000000823	Gcc2	GRIP and coiled-coil domain containing 2	20	1401.04	0.236377	0.0702387	3.36523	0.000764792	0.0103661
ENSRNOG00000042261	Hdgf	hepatoma-derived growth factor	2	3411.87	0.236473	0.0542062	4.36242	1.28634e-05	0.000323608
ENSRNOG00000006653	Slc38a4	solute carrier family 38, member 4	7	1452.36	0.237255	0.0569428	4.16641	3.09434e-05	0.000694293
ENSRNOG00000048242	Txlna	taxilin alpha	5	1492.05	0.237962	0.0743791	3.19922	0.00137798	0.0165795
ENSRNOG00000006779	Crot	carnitine O-octanoyltransferase	4	1658.34	0.238053	0.0849138	2.80338	0.00505699	0.0443966
ENSRNOG00000051151	Gmps	guanine monophosphate synthase	2	3190.01	0.238571	0.0640778	3.72309	0.000196802	0.00339937
ENSRNOG00000019579	Edc3	enhancer of mRNA decapping 3	8	523.803	0.239302	0.0776532	3.08142	0.00206014	0.0223492
ENSRNOG00000009995	Rapgef6	Rap guanine nucleotide exchange factor 6	10	921.728	0.240058	0.0696912	3.44438	0.000572378	0.00810543
ENSRNOG00000008156	Tgs1	trimethylguanosine synthase 1	5	936.77	0.240636	0.0680348	3.53676	0.000405065	0.00622945
ENSRNOG00000021954	Spg11	spastic paraplegia 11 (autosomal recessive)	3	1080.86	0.241203	0.0793571	3.03929	0.00237138	0.0250989
ENSRNOG00000015173	Mbtps1	membrane-bound transcription factor peptidase, site 1	19	3398.56	0.241684	0.083584	2.89147	0.00383442	0.0362252
ENSRNOG00000013078	Zcchc7	zinc finger CCHC-type containing 7	5	678.065	0.242425	0.075614	3.20589	0.00134644	0.0162885
ENSRNOG00000020488	Luc7l	LUC7-like	10	631.454	0.242507	0.0741855	3.26864	0.00108064	0.0136316
ENSRNOG00000014628	Pomk	protein-O-mannose kinase	16	656.801	0.242826	0.0847147	2.86615	0.00415504	0.0382211
ENSRNOG00000008761	Ncs1	neuronal calcium sensor 1	3	2260.25	0.243605	0.0646127	3.77017	0.000163139	0.00290479
ENSRNOG00000021918	Cep76	centrosomal protein 76	18	647.629	0.243801	0.0719885	3.38642	0.000708119	0.00966696
ENSRNOG00000012536	Sgms1	sphingomyelin synthase 1	1	2916.49	0.244401	0.0555976	4.39582	1.10353e-05	0.000281888
ENSRNOG00000014543	Tbc1d2b	TBC1 domain family, member 2B	8	1939.57	0.245193	0.0779646	3.14485	0.00166173	0.0191039
ENSRNOG00000031485	Dpp3	dipeptidylpeptidase 3	1	1090.28	0.245324	0.0754937	3.24944	0.00115633	0.0144085
ENSRNOG00000012787	Tmem164	transmembrane protein 164	X	2231.77	0.245836	0.0501172	4.90512	9.33724e-07	3.31622e-05
ENSRNOG00000011339	Slk	STE20-like kinase	1	3011.61	0.245927	0.0690007	3.56406	0.000365156	0.00571977
ENSRNOG00000019372	Pc	pyruvate carboxylase	1	454.141	0.246124	0.0878712	2.8006	0.00510077	0.0446629
ENSRNOG00000006261	Papolg	poly(A) polymerase gamma	14	498.493	0.246696	0.0794433	3.10489	0.00190349	0.0211157
ENSRNOG00000056610	Cog5	component of oligomeric golgi complex 5	6	667.029	0.246834	0.0833787	2.96014	0.00307495	0.0305723
ENSRNOG00000014004	Ncoa7	nuclear receptor coactivator 7	1	575.796	0.247652	0.0790416	3.13285	0.00173117	0.0197553
ENSRNOG00000003247	Sde2	SDE2 telomere maintenance homolog	13	1182.46	0.247722	0.0725276	3.41539	0.000636908	0.00889594
ENSRNOG00000010103	Eif4b	eukaryotic translation initiation factor 4B	7	8567.37	0.248216	0.0716011	3.46662	0.000527038	0.00759289
ENSRNOG00000019311	Nfkb2	nuclear factor kappa B subunit 2	1	673.002	0.248695	0.0800222	3.10755	0.00188644	0.0210215
ENSRNOG00000001706	Kalrn	kalirin, RhoGEF kinase	11	1540.85	0.249047	0.0606577	4.10564	4.03205e-05	0.000870858
ENSRNOG00000028919	Zfp868	zinc finger protein 868	16	359.808	0.250341	0.087315	2.86664	0.00414854	0.0381878
ENSRNOG00000013443	Tm9sf3	transmembrane 9 superfamily member 3	1	6366.92	0.250694	0.0638805	3.9244	8.69466e-05	0.00170752
ENSRNOG00000021840	Cped1	cadherin-like and PC-esterase domain containing 1	4	439.704	0.251075	0.0820293	3.0603	0.00221115	0.0236289
ENSRNOG00000030628	Eif4a1	eukaryotic translation initiation factor 4A1	10	9475.97	0.251076	0.0637371	3.93923	8.17433e-05	0.00162059
ENSRNOG00000031475	Col16a1	collagen type XVI alpha 1 chain	5	3163.36	0.251386	0.0701549	3.58323	0.00033937	0.00540923
ENSRNOG00000019556	Cd9	CD9 molecule	4	3633.18	0.251954	0.0623327	4.04202	5.29919e-05	0.00110328
ENSRNOG00000004257	Ctps2	CTP synthase 2	X	1315.09	0.252024	0.0901059	2.79689	0.00515979	0.0449721
ENSRNOG00000011929	Abcd3	ATP binding cassette subfamily D member 3	2	1896.63	0.253115	0.05608	4.51332	6.38192e-06	0.000176606
ENSRNOG00000018166	Prkab2	protein kinase AMP-activated non-catalytic subunit beta 2	2	539.261	0.253733	0.0875135	2.89904	0.00374309	0.0355647
ENSRNOG00000003970	Tnpo2	transportin 2	19	4266.05	0.25395	0.0642255	3.954	7.68551e-05	0.00153053
ENSRNOG00000024336	Senp6	SUMO1/sentrin specific peptidase 6	8	4054.07	0.254049	0.065007	3.90798	9.307e-05	0.00181003
ENSRNOG00000008758	Tspan18	tetraspanin 18	3	1006.3	0.25462	0.0805734	3.15987	0.00157839	0.0184233
ENSRNOG00000004132	Lasp1	LIM and SH3 protein 1	10	4334.43	0.254636	0.0719351	3.53976	0.000400495	0.00617144
ENSRNOG00000020175	Rnf121	ring finger protein 121	1	436.727	0.25502	0.082826	3.07856	0.00208001	0.0225174
ENSRNOG00000058643	Zfp281	zinc finger protein 281	13	913.327	0.255713	0.0828641	3.08576	0.00203034	0.0221785
ENSRNOG00000002705	Vps4b	vacuolar protein sorting 4 homolog B	13	2282.42	0.257008	0.0621489	4.13525	3.54562e-05	0.00077717
ENSRNOG00000021287	Hexim2	hexamethylene bis-acetamide inducible 2	10	245.837	0.257395	0.0905331	2.84231	0.00447884	0.0405706
ENSRNOG00000006726	Zfp9	zinc finger protein 9	4	381.465	0.257746	0.0829563	3.10645	0.00189349	0.0210646
ENSRNOG00000017035	Cep120	centrosomal protein 120	18	1436.52	0.257941	0.0588946	4.37953	1.18936e-05	0.000301781
ENSRNOG00000046391	Fam177a1	family with sequence similarity 177, member A1	6	311.069	0.258112	0.0850955	3.03253	0.00242513	0.0255659
ENSRNOG00000013572	Lxn	latexin	2	692.875	0.258859	0.0850073	3.04491	0.00232754	0.0247333
ENSRNOG00000021201	Txnip	thioredoxin interacting protein	2	4375.36	0.258874	0.0729134	3.55039	0.000384663	0.00596205
ENSRNOG00000004362	Rps6ka5	ribosomal protein S6 kinase A5	6	476.955	0.259008	0.0742567	3.48754	0.00048748	0.00712343
ENSRNOG00000004923	Map4k5	mitogen-activated protein kinase kinase kinase kinase 5	6	1781.16	0.260185	0.0621249	4.18796	2.81479e-05	0.00064242
ENSRNOG00000014183	Gnaq	G protein subunit alpha q	1	444.675	0.260285	0.082903	3.13917	0.00169425	0.0194059
ENSRNOG00000019645	Osbp2	oxysterol binding protein 2	14	286.956	0.260491	0.0938927	2.77375	0.00554143	0.0475661
ENSRNOG00000020480	Fads1	fatty acid desaturase 1	1	1911.82	0.260882	0.0835559	3.12216	0.0017953	0.0202953
ENSRNOG00000023079	Nras	neuroblastoma RAS viral oncogene homolog	2	1204.06	0.261207	0.0781347	3.34286	0.00082919	0.0110584
ENSRNOG00000031709	Ppfibp1	PPFIA binding protein 1	4	5618.64	0.261755	0.0883317	2.9633	0.00304364	0.0303063
ENSRNOG00000029826	Cep164	centrosomal protein 164	8	933.678	0.262825	0.0876667	2.99781	0.00271927	0.0278275
ENSRNOG00000005151	Dync2li1	dynein cytoplasmic 2 light intermediate chain 1	6	261.307	0.262949	0.0946033	2.77869	0.00545784	0.0470146
ENSRNOG00000006569	Itgb8	integrin subunit beta 8	6	401.929	0.26313	0.0852632	3.08548	0.00203221	0.0221806
ENSRNOG00000029726	Gstm1	glutathione S-transferase mu 1	2	394.8	0.263536	0.0890951	2.9574	0.00310249	0.0308
ENSRNOG00000022871	LOC691170	similar to zinc finger protein 84 (HPF2)	7	863.505	0.264017	0.0842145	3.13485	0.0017194	0.0196379
ENSRNOG00000024056	Dzf17	zinc finger protein 17	1	652.476	0.264124	0.0731006	3.61275	0.000302972	0.00487804
ENSRNOG00000022173	Gatad2a	GATA zinc finger domain containing 2A	16	2193.89	0.264482	0.0869553	3.0415	0.00235401	0.0249946
ENSRNOG00000017404	Pcmtd2	protein-L-isoaspartate (D-aspartate) O-methyltransferase domain containing 2	3	1591.34	0.264492	0.0762097	3.47048	0.000519519	0.00750901
ENSRNOG00000002610	Carhsp1	calcium regulated heat stable protein 1	10	7299.8	0.26468	0.0472373	5.60314	2.10501e-08	1.09222e-06
ENSRNOG00000026458	Tbccd1	TBCC domain containing 1	11	468.173	0.265167	0.0926755	2.86095	0.00422374	0.0386924
ENSRNOG00000014879	Ttc7a	tetratricopeptide repeat domain 7A	6	524.79	0.266302	0.096052	2.77216	0.00556856	0.0477515
ENSRNOG00000059801	Lima1	LIM domain and actin binding 1	7	1900.03	0.266748	0.0950958	2.80495	0.00503241	0.0442392
ENSRNOG00000014354	Cep95	centrosomal protein 95	10	635.539	0.266998	0.0888542	3.00461	0.00265919	0.0274453
ENSRNOG00000026985	Phldb1	pleckstrin homology-like domain, family B, member 1	8	3419.02	0.26728	0.0581223	4.5985	4.25543e-06	0.000123853
ENSRNOG00000017225	Fam160b1	family with sequence similarity 160, member B1	1	479.449	0.267973	0.0899658	2.97824	0.00289906	0.0292172
ENSRNOG00000057761	Ttf2	transcription termination factor 2	2	395.296	0.2681	0.0863223	3.1053	0.00190088	0.0211157
ENSRNOG00000047133	Jrkl	JRK-like	8	416.838	0.268267	0.0928573	2.88858	0.0038699	0.0364308
ENSRNOG00000010635	Igfbp4	insulin-like growth factor binding protein 4	10	1368.66	0.268398	0.073716	3.64076	0.000271835	0.00444574
ENSRNOG00000013965	Noc3l	NOC3-like DNA replication regulator	1	573.812	0.26851	0.0832498	3.22501	0.00125968	0.0155073
ENSRNOG00000017707	Abi2	abl-interactor 2	9	1348.17	0.268777	0.0624336	4.30478	1.67154e-05	0.00040665
ENSRNOG00000008129	Pla2r1	phospholipase A2 receptor 1	3	418.096	0.269121	0.0952612	2.82463	0.00473349	0.0422831
ENSRNOG00000006033	Spon2	spondin 2	14	402.223	0.269654	0.0906799	2.97331	0.00294607	0.029534
ENSRNOG00000002443	Mfap3	microfibrillar-associated protein 3	10	500.366	0.270849	0.0832826	3.25162	0.00114747	0.0143386
ENSRNOG00000016921	Klhl11	kelch-like family member 11	10	649.106	0.271053	0.0852988	3.17729	0.00148659	0.017678
ENSRNOG00000009778	Tmem59	transmembrane protein 59	5	3277.04	0.272735	0.090817	3.00307	0.0026727	0.0275632
ENSRNOG00000057622	Rbm41	RNA binding motif protein 41	X	678.845	0.273226	0.0753087	3.62774	0.00028591	0.00464839
ENSRNOG00000053306	Washc1	WASH complex subunit 1	9	781.302	0.273306	0.0965789	2.82969	0.00465932	0.0417328
ENSRNOG00000002089	Ccng2	cyclin G2	14	574.257	0.274662	0.0907644	3.02567	0.00248087	0.0260384
ENSRNOG00000009076	Ttpal	alpha tocopherol transfer protein like	3	1130.77	0.275103	0.0774006	3.55407	0.000379325	0.00590689
ENSRNOG00000047300	Bdkrb2	bradykinin receptor B2	6	498.806	0.275325	0.0931526	2.95537	0.00312298	0.0309571
ENSRNOG00000002879	Psen2	presenilin 2	13	1982.41	0.275514	0.0578181	4.76504	1.88815e-06	6.09452e-05
ENSRNOG00000019136	Scamp2	secretory carrier membrane protein 2	8	1452.82	0.276039	0.0715281	3.85899	0.000113857	0.00213109
ENSRNOG00000002323	RGD1566265	similar to RIKEN cDNA 2610002M06	X	492.249	0.276072	0.0799163	3.45404	0.000552256	0.00785398
ENSRNOG00000000480	Phf1	PHD finger protein 1	20	236.009	0.276473	0.0948548	2.91378	0.00357086	0.0344338
ENSRNOG00000014619	Dhx38	DEAH-box helicase 38	19	1132.15	0.277078	0.0735386	3.76758	0.000164836	0.00292325
ENSRNOG00000011093	Ssna1	SS nuclear autoantigen 1	3	472.591	0.277553	0.0848406	3.27094	0.00107191	0.0135344
ENSRNOG00000016695	Mmp2	matrix metallopeptidase 2	19	17583.7	0.277651	0.0700405	3.96413	7.36627e-05	0.00147581
ENSRNOG00000016874	Zfp521	zinc finger protein 521	18	662.791	0.277665	0.0935806	2.96682	0.00300896	0.0300511
ENSRNOG00000020769	Crebrf	CREB3 regulatory factor	10	1811.9	0.277675	0.0985791	2.81672	0.00485166	0.043082
ENSRNOG00000003226	Mprip	myosin phosphatase Rho interacting protein	10	10471.3	0.277725	0.0598192	4.64272	3.43852e-06	0.000102869
ENSRNOG00000016454	Nasp	nuclear autoantigenic sperm protein	5	2370.74	0.277741	0.100652	2.75936	0.00579143	0.0492179
ENSRNOG00000013055	Zfyve16	zinc finger FYVE-type containing 16	2	1837.78	0.27775	0.0718968	3.86302	0.000111995	0.00210414
ENSRNOG00000020020	Wbp1l	WW domain binding protein 1-like	1	2597.75	0.277942	0.0644909	4.30969	1.63483e-05	0.000398449
ENSRNOG00000056228	Atp10a	ATPase phospholipid transporting 10A (putative)	1	1151.68	0.27798	0.0803511	3.45939	0.00054141	0.00774952
ENSRNOG00000004604	Slc38a10	solute carrier family 38, member 10	10	3285.46	0.278149	0.068439	4.06411	4.82156e-05	0.0010182
ENSRNOG00000047250	Gmfb	glia maturation factor, beta	15	723.406	0.278208	0.0964911	2.883	0.00393911	0.0369254
ENSRNOG00000018396	Prpf18	pre-mRNA processing factor 18	17	1198.2	0.278311	0.0600075	4.63766	3.52374e-06	0.000104946
ENSRNOG00000028208	Mief2	mitochondrial elongation factor 2	10	640.936	0.278435	0.0767329	3.62825	0.000285352	0.00464502
ENSRNOG00000016719	Zfp161	zinc finger protein 161	9	332.647	0.27899	0.0935024	2.98301	0.00285429	0.0288975
ENSRNOG00000021222	Vps16	VPS16 CORVET/HOPS core subunit	3	1064.44	0.280338	0.0623179	4.49824	6.85185e-06	0.000186121
ENSRNOG00000014076	Mbnl1	muscleblind-like splicing regulator 1	2	1583.88	0.281068	0.0595036	4.72333	2.32014e-06	7.30956e-05
ENSRNOG00000021176	Mtmr11	myotubularin related protein 11	2	362.953	0.281512	0.0943496	2.98304	0.00285405	0.0288975
ENSRNOG00000048682	Zwint	ZW10 interacting kinetochore protein	20	4583.65	0.281821	0.0674779	4.17646	2.96085e-05	0.000670627
ENSRNOG00000006559	Akap8	A-kinase anchoring protein 8	7	1304.52	0.282398	0.088727	3.18263	0.00145944	0.0174019
ENSRNOG00000049784	Tsnax	translin-associated factor X	19	2205.7	0.282717	0.0831078	3.40173	0.000669612	0.00923619
ENSRNOG00000011971	C1s	complement C1s	4	4468.8	0.282731	0.0880267	3.21184	0.00131886	0.0160231
ENSRNOG00000048267	Tor1aip2	torsin 1A interacting protein 2	13	1923.45	0.283391	0.0675885	4.19276	2.75582e-05	0.00063222
ENSRNOG00000002585	Cul4b	cullin 4B	X	1522.77	0.283857	0.0976896	2.9056	0.0036655	0.0349024
ENSRNOG00000016448	Eef2k	eukaryotic elongation factor-2 kinase	1	1148.45	0.284692	0.0928558	3.06576	0.00217117	0.0232765
ENSRNOG00000009057	Sec62	SEC62 homolog, preprotein translocation factor	2	2233.08	0.285764	0.0843119	3.38928	0.000700766	0.00960606
ENSRNOG00000018766	Rrp8	ribosomal RNA processing 8, methyltransferase, homolog (yeast)	1	259.955	0.286009	0.102036	2.80218	0.0050758	0.0445029
ENSRNOG00000011053	Cyp2u1	cytochrome P450, family 2, subfamily u, polypeptide 1	2	709.386	0.286326	0.0740157	3.86803	0.000109717	0.0020672
ENSRNOG00000020950	Syvn1	synoviolin 1	1	333.083	0.286341	0.10193	2.80848	0.00497765	0.0439056
ENSRNOG00000023383	Ddx3x	DEAD-box helicase 3, X-linked	X	16584.6	0.286618	0.0930444	3.08045	0.00206691	0.0223938
ENSRNOG00000015691	Fam212b	family with sequence similarity 212, member B	2	519.227	0.286947	0.0983904	2.91607	0.00354475	0.0342685
ENSRNOG00000018091	Gdi2	GDP dissociation inhibitor 2	17	10029.4	0.286985	0.0654783	4.38288	1.17122e-05	0.000298032
ENSRNOG00000026754	Usp47	ubiquitin specific peptidase 47	1	7757.11	0.287365	0.0606004	4.74193	2.11693e-06	6.74321e-05
ENSRNOG00000032364	Tbcel	tubulin folding cofactor E-like	8	201.06	0.287739	0.0978045	2.94075	0.00327415	0.0320964
ENSRNOG00000012899	Rbbp8	RB binding protein 8, endonuclease	18	1124.48	0.28787	0.0683117	4.21384	2.5106e-05	0.000581994
ENSRNOG00000019778	Ptrf	polymerase I and transcript release factor	10	21637.9	0.288008	0.056019	5.14124	2.72929e-07	1.09526e-05
ENSRNOG00000009313	Lrpap1	LDL receptor related protein associated protein 1	14	1763.29	0.288234	0.0699843	4.11837	3.81567e-05	0.000829517
ENSRNOG00000007299	Caap1	caspase activity and apoptosis inhibitor 1	5	294.431	0.289461	0.0925871	3.12569	0.00177391	0.0201048
ENSRNOG00000019179	Ggta1	glycoprotein, alpha-galactosyltransferase 1	3	1019.91	0.289497	0.0658441	4.39636	1.10079e-05	0.000281731
ENSRNOG00000018615	Cenph	centromere protein H	2	403.325	0.290167	0.0805891	3.59985	0.000318395	0.00510779
ENSRNOG00000014027	RGD1304728	similar to 4933427D14Rik protein	10	319.008	0.291614	0.0917933	3.17599	0.00149326	0.0177415
ENSRNOG00000001807	Sspn	sarcospan	4	3085.84	0.291798	0.0937864	3.11126	0.00186291	0.0208819
ENSRNOG00000011137	Zbtb41	zinc finger and BTB domain containing 41	13	999.99	0.292144	0.0697918	4.18565	2.84355e-05	0.000645656
ENSRNOG00000000718	Cggbp1	CGG triplet repeat binding protein 1	11	4128.05	0.292816	0.0892337	3.28143	0.00103282	0.0131856
ENSRNOG00000057676	Myzap	myocardial zonula adherens protein	8	8091.41	0.29297	0.0589633	4.96865	6.7421e-07	2.49458e-05
ENSRNOG00000027124	Tdg	thymine-DNA glycosylase	7	2888.64	0.293196	0.0588295	4.98371	6.23772e-07	2.33396e-05
ENSRNOG00000017170	Med4	mediator complex subunit 4	15	426.324	0.293311	0.0872124	3.3626	0.000772135	0.0104261
ENSRNOG00000013541	Sh2d4a	SH2 domain containing 4A	16	353.711	0.293655	0.083212	3.52818	0.000418431	0.00639518
ENSRNOG00000032410	Mtus2	microtubule associated tumor suppressor candidate 2	12	1135.9	0.294401	0.0682743	4.31176	1.61959e-05	0.00039546
ENSRNOG00000039777	Ttf1	transcription termination factor 1	3	404.471	0.29444	0.0850519	3.46117	0.000537839	0.00772336
ENSRNOG00000016368	Ppp1r14c	protein phosphatase 1, regulatory (inhibitor) subunit 14c	1	2533.47	0.295256	0.08998	3.28128	0.00103337	0.0131856
ENSRNOG00000029667	Tbce	tubulin folding cofactor E	17	1301.16	0.295475	0.0996759	2.96424	0.00303432	0.0302589
ENSRNOG00000017956	Golga7	golgin A7	16	1916.43	0.295902	0.0993665	2.97782	0.00290305	0.0292352
ENSRNOG00000060179	Gpc3	glypican 3	X	1840.31	0.295914	0.081073	3.64981	0.000262432	0.00431421
ENSRNOG00000028129	Fktn	fukutin	5	2182.26	0.296002	0.0785273	3.76931	0.000163701	0.0029109
ENSRNOG00000011696	Lifr	leukemia inhibitory factor receptor alpha	2	1081.36	0.296109	0.0856628	3.45643	0.000547373	0.00780962
ENSRNOG00000015888	Larp4b	La ribonucleoprotein domain family, member 4B	17	1509.36	0.296308	0.069172	4.28342	1.84039e-05	0.000442859
ENSRNOG00000027742	Adamtsl2	ADAMTS-like 2	3	392.463	0.296635	0.0903327	3.28318	0.00102644	0.0131224
ENSRNOG00000031269	RGD1304694	similar to CG9646-PA	7	916.032	0.297528	0.0739289	4.02417	5.7177e-05	0.00117932
ENSRNOG00000053362	Gabarapl1	GABA type A receptor associated protein like 1	4	1840.95	0.298345	0.0802187	3.71901	0.000200009	0.00344134
ENSRNOG00000020513	Becn1	beclin 1	10	3132.13	0.298496	0.0762041	3.91699	8.96615e-05	0.00175401
ENSRNOG00000038951	Cox17	COX17 cytochrome c oxidase copper chaperone	11	761.378	0.298923	0.0956819	3.1239	0.0017847	0.0202099
ENSRNOG00000016326	Cx3cl1	C-X3-C motif chemokine ligand 1	19	293.609	0.299584	0.104445	2.86736	0.0041391	0.0381538
ENSRNOG00000027623	LOC680039	hypothetical protein LOC680039	14	2203.17	0.300347	0.0686938	4.37211	1.23054e-05	0.000310952
ENSRNOG00000027747	Ninl	ninein-like	3	446.188	0.301157	0.0999028	3.01405	0.00257786	0.0268352
ENSRNOG00000015591	Cndp2	CNDP dipeptidase 2 (metallopeptidase M20 family)	18	1845.3	0.301216	0.0919106	3.27714	0.00104864	0.0133292
ENSRNOG00000002947	Dpt	dermatopontin	13	1413.51	0.301397	0.0707767	4.25817	2.06108e-05	0.000488009
ENSRNOG00000016266	Mphosph10	M-phase phosphoprotein 10	1	848.89	0.301467	0.0861315	3.49978	0.000465643	0.00691077
ENSRNOG00000014948	Osgin1	oxidative stress induced growth inhibitor 1	19	168.783	0.302361	0.109031	2.77154	0.00557918	0.0477981
ENSRNOG00000018529	Csnk1g2	casein kinase 1, gamma 2	7	2231.73	0.302816	0.0914072	3.31273	0.000923916	0.0120436
ENSRNOG00000009478	RGD1359108	similar to RIKEN cDNA 3110043O21	5	678.436	0.302854	0.0933951	3.24238	0.00118537	0.0147152
ENSRNOG00000005963	Rab2a	RAB2A, member RAS oncogene family	5	2652.6	0.303111	0.0942466	3.2161	0.00129944	0.0159083
ENSRNOG00000003453	Lypd1	Ly6/Plaur domain containing 1	13	315.624	0.30355	0.0912437	3.32586	0.000881467	0.0116156
ENSRNOG00000004481	Adss	adenylosuccinate synthase	13	2223.18	0.303606	0.0920737	3.29733	0.000976101	0.0126001
ENSRNOG00000007678	Zfp263	zinc finger protein 263	10	399.225	0.303722	0.0889667	3.41312	0.00064223	0.00893271
ENSRNOG00000019455	Ap4b1	adaptor-related protein complex 4, beta 1 subunit	2	535.362	0.303892	0.0888323	3.42055	0.000624957	0.0087659
ENSRNOG00000033560	Polr3c	RNA polymerase III subunit C	2	692.476	0.304109	0.0789958	3.84925	0.00011848	0.00220108
ENSRNOG00000028713	Acvrl1	activin A receptor like type 1	7	367.097	0.304789	0.107406	2.83708	0.00455277	0.0409909
ENSRNOG00000006828	Baz1a	bromodomain adjacent to zinc finger domain, 1A	6	802.439	0.306025	0.0948396	3.22651	0.00125308	0.0154403
ENSRNOG00000010210	Slc7a11	solute carrier family 7 member 11	2	1568.65	0.306408	0.0799139	3.83407	0.000126041	0.00232206
ENSRNOG00000019465	Gnai3	G protein subunit alpha i3	2	4388.73	0.306452	0.0810442	3.78124	0.000156047	0.00280483
ENSRNOG00000013286	Pdcl3	phosducin-like 3	9	1538.86	0.306629	0.05915	5.18368	2.17548e-07	8.94639e-06
ENSRNOG00000024085	Tmem237	transmembrane protein 237	9	497.073	0.307105	0.081241	3.77959	0.000157089	0.00281594
ENSRNOG00000061102	Taf9b	TATA-box binding protein associated factor 9b	X	500.003	0.307144	0.0859603	3.57262	0.00035343	0.00559549
ENSRNOG00000014109	Psmd13	proteasome 26S subunit, non-ATPase 13	1	2789.95	0.307169	0.0839232	3.66003	0.000252189	0.00417684
ENSRNOG00000010319	Lcp1	lymphocyte cytosolic protein 1	15	707.565	0.307196	0.0880417	3.48874	0.000485295	0.00711498
ENSRNOG00000002662	Pbdc1	polysaccharide biosynthesis domain containing 1	X	935.967	0.308472	0.0903688	3.41325	0.000641929	0.00893271
ENSRNOG00000022938	Ap4e1	adaptor-related protein complex 4, epsilon 1 subunit	3	508.342	0.308971	0.110229	2.8026	0.00506927	0.044475
ENSRNOG00000001269	Ppp1cc	protein phosphatase 1 catalytic subunit gamma	12	6860.59	0.309048	0.106146	2.91154	0.00359647	0.0345889
ENSRNOG00000051564	Rap2a	RAS related protein 2a	15	500.64	0.30917	0.100242	3.0837	0.00204445	0.0222593
ENSRNOG00000019264	Ltbr	lymphotoxin beta receptor	4	2766.3	0.309184	0.0891117	3.46955	0.000521327	0.00752695
ENSRNOG00000009552	Serinc3	serine incorporator 3	3	3667.37	0.309348	0.0740717	4.17624	2.96362e-05	0.000670627
ENSRNOG00000042274	Fbxo31	F-box protein 31	19	225.402	0.309665	0.112072	2.76204	0.0057442	0.0488478
ENSRNOG00000057231	Ddx3	DEAD (Asp-Glu-Ala-Asp) box polypeptide 3	Y	3673.61	0.30983	0.0665136	4.65806	3.19196e-06	9.65805e-05
ENSRNOG00000028493	Ppp1r15b	protein phosphatase 1, regulatory subunit 15B	13	2145.17	0.31196	0.0933504	3.34172	0.000832616	0.0110929
ENSRNOG00000012196	Asah2	N-acylsphingosine amidohydrolase 2	1	190.305	0.312148	0.106314	2.93481	0.00333753	0.0325495
ENSRNOG00000020506	Khnyn	KH and NYN domain containing	15	395.364	0.312198	0.0964811	3.23518	0.00121566	0.0150237
ENSRNOG00000039528	Fam32a	family with sequence similarity 32, member A	16	1567.9	0.31371	0.087835	3.5714	0.000355077	0.00560153
ENSRNOG00000000569	Vsir	V-set immunoregulatory receptor	20	176.188	0.313844	0.105931	2.96111	0.00306537	0.0304999
ENSRNOG00000016271	Itm2b	integral membrane protein 2B	15	9858.78	0.314347	0.0568281	5.5315	3.175e-08	1.55622e-06
ENSRNOG00000059492	LOC100365363	vomeronasal 1 receptor, F4-like	1	666.829	0.314498	0.0898385	3.50035	0.000464649	0.00690373
ENSRNOG00000060154	Ddx23	DEAD-box helicase 23	7	2440.92	0.31549	0.0753153	4.18878	2.80454e-05	0.000641182
ENSRNOG00000047306	Stap2	signal transducing adaptor family member 2	9	190.761	0.315683	0.108798	2.90009	0.00373059	0.0354713
ENSRNOG00000019868	Psma5	proteasome subunit alpha 5	2	2901.63	0.315909	0.0894201	3.5328	0.000411191	0.00630434
ENSRNOG00000007654	Lrig3	leucine-rich repeats and immunoglobulin-like domains 3	7	239.341	0.316039	0.0981375	3.21904	0.0012862	0.0158044
ENSRNOG00000047884	AABR07001923.1		1	197.397	0.316133	0.10711	2.95044	0.00317326	0.031292
ENSRNOG00000007793	Pnrc1	proline-rich nuclear receptor coactivator 1	5	844.956	0.316703	0.0888301	3.56495	0.000363928	0.00570726
ENSRNOG00000000604	Hdac2	histone deacetylase 2	20	3618.97	0.316771	0.0657488	4.8178	1.45149e-06	4.88105e-05
ENSRNOG00000003803	Zdhhc17	zinc finger, DHHC-type containing 17	7	1062.16	0.317083	0.0726927	4.36162	1.291e-05	0.000324166
ENSRNOG00000016592	Gnai2	G protein subunit alpha i2	8	6431.71	0.31742	0.0743777	4.26762	1.97566e-05	0.0004703
ENSRNOG00000010812	Osbpl6	oxysterol binding protein-like 6	3	326.735	0.317664	0.105395	3.01331	0.00258417	0.0268611
ENSRNOG00000011071	Nt5e	5' nucleotidase, ecto	8	804.3	0.318073	0.109157	2.91366	0.00357222	0.0344338
ENSRNOG00000004290	Grb10	growth factor receptor bound protein 10	14	15181.1	0.318074	0.109946	2.89301	0.00381569	0.0360739
ENSRNOG00000033351	Zfp869	zinc finger protein 869	16	484.259	0.31855	0.0912138	3.49176	0.000479844	0.0070741
ENSRNOG00000051372	Mycn	v-myc avian myelocytomatosis viral oncogene neuroblastoma derived homolog	6	194.975	0.318685	0.105514	3.01894	0.00253665	0.0264684
ENSRNOG00000018468	Ldb1	LIM domain binding 1	1	1497.28	0.318761	0.0742887	4.2906	1.78189e-05	0.000430343
ENSRNOG00000018838	Paox	polyamine oxidase	1	256.398	0.319193	0.113314	2.81579	0.0048657	0.0431449
ENSRNOG00000000968	Rnf6	ring finger protein 6	12	1747.5	0.319311	0.111173	2.87211	0.00407741	0.0378743
ENSRNOG00000022043	Yipf2	Yip1 domain family, member 2	8	589.941	0.319322	0.0985004	3.24138	0.00118951	0.0147529
ENSRNOG00000011263	Plac9	placenta-specific 9	16	742.163	0.319435	0.110685	2.88577	0.00390458	0.0366793
ENSRNOG00000005965	Irak4	interleukin-1 receptor-associated kinase 4	7	319.219	0.319967	0.0962112	3.32465	0.000885296	0.0116545
ENSRNOG00000025338	Msi2	musashi RNA-binding protein 2	10	803.515	0.32009	0.100197	3.19431	0.00140166	0.0168186
ENSRNOG00000025881	Rbms3	RNA binding motif, single stranded interacting protein 3	8	432.893	0.320127	0.0910261	3.51605	0.00043801	0.00661147
ENSRNOG00000036835	Copz1	coatomer protein complex, subunit zeta 1	7	1763.99	0.320161	0.110809	2.88921	0.00386212	0.0363834
ENSRNOG00000016016	Zmat2	zinc finger, matrin type 2	18	1144.33	0.320539	0.0845514	3.79081	0.000150159	0.00271368
ENSRNOG00000061607	Lmbr1l	limb development membrane protein 1-like	7	205.58	0.32065	0.103346	3.1012	0.0019274	0.0212992
ENSRNOG00000046497	Brap	BRCA1 associated protein	12	561.788	0.320952	0.0929859	3.45109	0.000558324	0.00793178
ENSRNOG00000009470	Flnb	filamin B	15	2684.77	0.321	0.106534	3.01304	0.00258641	0.0268611
ENSRNOG00000004520	Wdr60	WD repeat domain 60	6	229.494	0.321104	0.102671	3.12615	0.0017711	0.0200901
ENSRNOG00000058973	Atad2b	ATPase family, AAA domain containing 2B	6	1534.96	0.321355	0.101111	3.17807	0.00148259	0.0176462
ENSRNOG00000051499	Tcf3	transcription factor 3	7	1277.51	0.321429	0.0855844	3.75547	0.00017302	0.00302796
ENSRNOG00000013160	Sash1	SAM and SH3 domain containing 1	1	2975.85	0.321702	0.0925052	3.47757	0.000505983	0.00733731
ENSRNOG00000002541	Pds5a	PDS5 cohesin associated factor A	14	2805.69	0.322977	0.0685998	4.70801	2.5015e-06	7.7816e-05
ENSRNOG00000018198	Dapk1	death associated protein kinase 1	17	1114.25	0.323761	0.113098	2.8625	0.00420308	0.0385789
ENSRNOG00000008642	Snx11	sorting nexin 11	10	503.089	0.324291	0.0953761	3.39963	0.000674763	0.00927835
ENSRNOG00000007515	Kif3a	kinesin family member 3a	10	758.448	0.32488	0.103486	3.13898	0.00169534	0.0194059
ENSRNOG00000032447	Zfp641	zinc finger protein 641	7	157.466	0.325176	0.105955	3.06692	0.00216274	0.0232425
ENSRNOG00000001681	Dscr3	DSCR3 arrestin fold containing	11	1412.02	0.325346	0.109113	2.98161	0.00286737	0.0289858
ENSRNOG00000026907	Zbtb37	zinc finger and BTB domain containing 37	13	168.597	0.325771	0.101184	3.21763	0.00129253	0.0158529
ENSRNOG00000008587	Tek	TEK receptor tyrosine kinase	5	571.738	0.326477	0.113531	2.87527	0.00403686	0.0376028
ENSRNOG00000054695	Calcrl	calcitonin receptor like receptor	3	849.855	0.327291	0.094572	3.4604	0.000539374	0.00773066
ENSRNOG00000010840	Adamtsl3	ADAMTS-like 3	1	2625.53	0.327591	0.0776451	4.21895	2.45444e-05	0.000569971
ENSRNOG00000010793	Spryd3	SPRY domain containing 3	7	834.681	0.327753	0.06729	4.87022	1.11472e-06	3.86602e-05
ENSRNOG00000016412	Fxyd6	FXYD domain-containing ion transport regulator 6	8	1064.21	0.327936	0.0687195	4.77165	1.82719e-06	5.96328e-05
ENSRNOG00000013135	Ptpn12	protein tyrosine phosphatase, non-receptor type 12	4	1502.85	0.328155	0.0947193	3.46436	0.000531488	0.00764871
ENSRNOG00000053200	Dock10	dedicator of cytokinesis 10	9	521.066	0.328205	0.0834679	3.9314	8.44523e-05	0.00166436
ENSRNOG00000004284	Btg1	BTG anti-proliferation factor 1	7	3019.25	0.328388	0.11837	2.77423	0.00553322	0.0475406
ENSRNOG00000016543	Trim63	tripartite motif containing 63	5	1604.89	0.328622	0.0921005	3.56794	0.000359805	0.00565597
ENSRNOG00000003428	Rufy3	RUN and FYVE domain containing 3	14	848.421	0.329182	0.0922824	3.56681	0.000361358	0.00567367
ENSRNOG00000010873	Pithd1	PITH domain containing 1	5	1302.23	0.329583	0.11518	2.86137	0.00421816	0.0386679
ENSRNOG00000009971	Plekha8	pleckstrin homology domain containing A8	4	863.738	0.329763	0.0844098	3.90632	9.37112e-05	0.00181983
ENSRNOG00000000021	AABR07061902.1		4	124.114	0.330017	0.115724	2.84918	0.00438326	0.0398513
ENSRNOG00000048394	Zfp560	zinc finger protein 560	8	216.545	0.330224	0.111683	2.95565	0.00312013	0.030952
ENSRNOG00000060120	Selenoo	selenoprotein O	7	618.592	0.331893	0.0822079	4.0366	5.42306e-05	0.00112554
ENSRNOG00000009039	Trappc12	trafficking protein particle complex 12	6	939.265	0.332455	0.0829301	4.00859	6.10817e-05	0.00125208
ENSRNOG00000010591	Kdm5a	lysine demethylase 5A	4	3400.23	0.332904	0.100993	3.29625	0.000979831	0.0126238
ENSRNOG00000001632	Brwd1	bromodomain and WD repeat domain containing 1	11	1890.88	0.333294	0.0994891	3.34993	0.000808309	0.0108234
ENSRNOG00000021062	Fxyd5	FXYD domain-containing ion transport regulator 5	1	338.552	0.333365	0.107975	3.08665	0.00202428	0.0221305
ENSRNOG00000017822	Mgea5	meningioma expressed antigen 5 (hyaluronidase)	1	3601.36	0.333448	0.0730459	4.56481	4.9995e-06	0.000143121
ENSRNOG00000011057	Mfn1	mitofusin 1	2	3897.6	0.333502	0.078869	4.22847	2.35281e-05	0.000548288
ENSRNOG00000007884	Bcap29	B-cell receptor-associated protein 29	6	734.483	0.334426	0.111431	3.0009	0.00269179	0.0276314
ENSRNOG00000012721	Ednra	endothelin receptor type A	19	1305.4	0.334523	0.0717982	4.65886	3.17968e-06	9.64284e-05
ENSRNOG00000006749	Tmtc3	transmembrane and tetratricopeptide repeat containing 3	7	1875.83	0.335222	0.0806018	4.15881	3.19907e-05	0.000710748
ENSRNOG00000013502	Eps15l1	epidermal growth factor receptor pathway substrate 15-like 1	16	631.145	0.335228	0.105606	3.17385	0.00150432	0.0178363
ENSRNOG00000059500	Cdkn1c	cyclin-dependent kinase inhibitor 1C	1	460.147	0.335233	0.0871339	3.84647	0.000119831	0.00222108
ENSRNOG00000029071	Unc5c	unc-5 netrin receptor C	2	136.287	0.335828	0.119268	2.81338	0.00490232	0.0434117
ENSRNOG00000050016	Gtf3a	general transcription factor III A	12	846.289	0.335884	0.087665	3.83109	0.000127579	0.00234714
ENSRNOG00000045884	AABR07030590.1		10	497.349	0.336675	0.0943044	3.56942	0.000357771	0.00563065
ENSRNOG00000056647	Ascc1	activating signal cointegrator 1 complex subunit 1	20	1063.82	0.33718	0.115042	2.93079	0.00338102	0.0329012
ENSRNOG00000002185	Pgm2	phosphoglucomutase 2	14	1077.05	0.338033	0.080485	4.1996	2.67391e-05	0.000615555
ENSRNOG00000000513	Mapk14	mitogen activated protein kinase 14	20	2377.54	0.339278	0.0914283	3.71074	0.000206656	0.00353739
ENSRNOG00000002423	Fam114a2	family with sequence similarity 114, member A2	10	978.63	0.339551	0.121416	2.79648	0.00516632	0.0449995
ENSRNOG00000017443	Tmem87b	transmembrane protein 87B	3	961.76	0.339721	0.0904166	3.75693	0.000172007	0.00301819
ENSRNOG00000006839	Arl5a	ADP-ribosylation factor like GTPase 5A	3	1306.34	0.340059	0.0731731	4.64698	3.3683e-06	0.000101454
ENSRNOG00000009523	Rab11fip2	RAB11 family interacting protein 2	1	307.864	0.341123	0.0909926	3.74768	0.000178477	0.00311117
ENSRNOG00000011501	Atp1b3	ATPase Na+/K+ transporting subunit beta 3	8	3621.3	0.341169	0.0879087	3.88089	0.000104076	0.00197774
ENSRNOG00000004826	Sos2	SOS Ras/Rho guanine nucleotide exchange factor 2	6	768.372	0.341338	0.0917508	3.71985	0.000199339	0.00343426
ENSRNOG00000010418	Nek1	NIMA-related kinase 1	16	435.628	0.341626	0.0936294	3.64793	0.000264362	0.00434057
ENSRNOG00000017373	Rhobtb2	Rho-related BTB domain containing 2	15	567.902	0.342012	0.102784	3.32693	0.000878098	0.0115942
ENSRNOG00000017781	Dnajc7	DnaJ heat shock protein family (Hsp40) member C7	10	2451.53	0.342302	0.11046	3.09881	0.00194297	0.0214181
ENSRNOG00000031700	Map3k5	mitogen-activated protein kinase kinase kinase 5	1	1362.16	0.34277	0.0629926	5.44105	5.29676e-08	2.51918e-06
ENSRNOG00000046585	AABR07054370.1		3	289.852	0.343016	0.0936589	3.66108	0.000251157	0.00417014
ENSRNOG00000010037	Epb41	erythrocyte membrane protein band 4.1	5	962.814	0.343157	0.118985	2.88384	0.00392859	0.0368528
ENSRNOG00000012419	Zscan29	zinc finger and SCAN domain containing 29	3	135.785	0.343479	0.110992	3.09194	0.00198853	0.0218274
ENSRNOG00000015551	Fuca2	fucosidase, alpha-L- 2, plasma	1	887.663	0.343519	0.109762	3.1294	0.00175161	0.019903
ENSRNOG00000046912	Nr1d2	nuclear receptor subfamily 1, group D, member 2	15	1115.86	0.343696	0.106075	3.2399	0.00119574	0.0148162
ENSRNOG00000023208	RGD1309821	similar to KIAA1161 protein	5	182.869	0.344261	0.103395	3.32743	0.000876524	0.0115849
ENSRNOG00000001852	Ergic2	ERGIC and golgi 2	4	1418.08	0.346076	0.103106	3.35636	0.000789765	0.0105964
ENSRNOG00000021057	Osbp	oxysterol binding protein	1	3508.86	0.346337	0.0604918	5.72522	1.03298e-08	5.66985e-07
ENSRNOG00000010919	Mbd4	methyl-CpG binding domain 4 DNA glycosylase	4	117.319	0.346402	0.124898	2.77142	0.00558118	0.0477981
ENSRNOG00000003722	Dusp27	dual specificity phosphatase 27 (putative)	13	3308.53	0.346669	0.1179	2.94033	0.00327862	0.0321165
ENSRNOG00000056150	Purb	purine rich element binding protein B	14	1125.08	0.347029	0.102659	3.38015	0.000724471	0.00988003
ENSRNOG00000033192	Osmr	oncostatin M receptor	2	1667.22	0.348245	0.0717722	4.85182	1.22331e-06	4.22056e-05
ENSRNOG00000031721	Dnajc30	DnaJ heat shock protein family (Hsp40) member C30	12	165.601	0.348309	0.10975	3.17165	0.00151576	0.0178889
ENSRNOG00000019235	Rbm22	RNA binding motif protein 22	18	652.506	0.348839	0.0853262	4.08768	4.3571e-05	0.0009298
ENSRNOG00000004992	Rab1a	RAB1A, member RAS oncogene family	14	5436.97	0.34966	0.0602693	5.80155	6.5705e-09	3.71387e-07
ENSRNOG00000052096	Cox11	COX11 cytochrome c oxidase copper chaperone	10	469.953	0.349771	0.0854495	4.09232	4.27076e-05	0.000913502
ENSRNOG00000009302	Zfp623	zinc finger protein 623	7	223.428	0.349936	0.111335	3.14185	0.00167882	0.0192738
ENSRNOG00000046023	Exoc4	exocyst complex component 4	4	1393.42	0.350042	0.0708968	4.93695	7.93546e-07	2.87212e-05
ENSRNOG00000027711	Usp32	ubiquitin specific peptidase 32	10	1720.4	0.350183	0.118892	2.94527	0.00322675	0.0317019
ENSRNOG00000051563	Giot1	gonadotropin inducible ovarian transcription factor 1	7	270.469	0.351684	0.113464	3.09856	0.00194461	0.0214181
ENSRNOG00000060266	Exoc2	exocyst complex component 2	17	538.307	0.352193	0.102987	3.41921	0.000628031	0.00879973
ENSRNOG00000014903	Zfyve27	zinc finger FYVE-type containing 27	1	729.72	0.352242	0.0723147	4.87023	1.1147e-06	3.86602e-05
ENSRNOG00000033090	Ltbp1	latent transforming growth factor beta binding protein 1	6	886.708	0.35278	0.112126	3.14595	0.00165548	0.0190717
ENSRNOG00000002860	Ccdc181	coiled-coil domain containing 181	13	221.023	0.353052	0.102774	3.43388	0.000595013	0.00840804
ENSRNOG00000002882	Zcchc2	zinc finger CCHC-type containing 2	13	456.285	0.353442	0.0952938	3.70813	0.000208798	0.00356028
ENSRNOG00000020893	Snx27	sorting nexin family member 27	2	1167.74	0.35415	0.128651	2.75266	0.00591133	0.0499543
ENSRNOG00000029735	Pid1	phosphotyrosine interaction domain containing 1	9	622.998	0.354589	0.0876629	4.04428	5.24851e-05	0.00109444
ENSRNOG00000016343	Dkk3	dickkopf WNT signaling pathway inhibitor 3	1	7491.88	0.355153	0.0929067	3.82266	0.000132022	0.00241217
ENSRNOG00000027955	Zfp133	zinc finger protein 133	3	466.721	0.356679	0.119103	2.99427	0.00275099	0.0280872
ENSRNOG00000006795	Apmap	adipocyte plasma membrane associated protein	3	848.567	0.357637	0.0750798	4.76286	1.90872e-06	6.12404e-05
ENSRNOG00000001844	Klhl42	kelch-like family, member 42	4	196.908	0.357831	0.102538	3.48778	0.000487047	0.00712343
ENSRNOG00000060448	Hand2	heart and neural crest derivatives expressed transcript 2	16	195.555	0.358624	0.111903	3.20297	0.00136016	0.0164097
ENSRNOG00000001037	Gpalpp1	GPALPP motifs containing 1	15	608.149	0.359354	0.074211	4.84144	1.28903e-06	4.41292e-05
ENSRNOG00000012629	Rab23	RAB23, member RAS oncogene family	9	1378.53	0.359594	0.0922015	3.89986	9.62495e-05	0.00185287
ENSRNOG00000010697	Hadh	hydroxyacyl-CoA dehydrogenase	2	682.767	0.359886	0.0932477	3.85887	0.000113911	0.00213109
ENSRNOG00000018865	Adamts12	ADAM metallopeptidase with thrombospondin type 1 motif, 12	2	1285.02	0.360612	0.0726753	4.96155	6.99346e-07	2.58039e-05
ENSRNOG00000010050	Stard9	StAR-related lipid transfer domain containing 9	3	1218.79	0.360835	0.0757217	4.76481	1.89034e-06	6.09452e-05
ENSRNOG00000010083	Prpsap1	phosphoribosyl pyrophosphate synthetase-associated protein 1	10	1825.95	0.361319	0.082887	4.35897	1.30679e-05	0.000327281
ENSRNOG00000019374	Csk	c-src tyrosine kinase	8	459.482	0.361349	0.11571	3.12227	0.00179463	0.0202953
ENSRNOG00000025624	Arhgap20	Rho GTPase activating protein 20	8	112.544	0.36149	0.118786	3.03971	0.00236809	0.025084
ENSRNOG00000049714	Asap3	ArfGAP with SH3 domain, ankyrin repeat and PH domain 3	5	162.327	0.361528	0.107256	3.36849	0.000755808	0.0102591
ENSRNOG00000021105	Gabpb2	GA binding protein transcription factor, beta subunit 2	2	210.16	0.362587	0.107763	3.36272	0.000771792	0.0104261
ENSRNOG00000004612	Ppp1cb	protein phosphatase 1 catalytic subunit beta	6	7154.67	0.362826	0.119748	3.02994	0.002446	0.0257246
ENSRNOG00000020695	Tead2	TEA domain transcription factor 2	1	594.548	0.363131	0.0848723	4.27778	1.88762e-05	0.000450959
ENSRNOG00000016366	Colec12	collectin sub-family member 12	18	1426.75	0.363333	0.102612	3.54064	0.000399155	0.00615793
ENSRNOG00000012037	Galnt7	polypeptide N-acetylgalactosaminyltransferase 7	16	683.191	0.363691	0.0746065	4.87412	1.09294e-06	3.81039e-05
ENSRNOG00000049614	AABR07028488.1		17	99.5375	0.363932	0.130403	2.78767	0.00530891	0.0460302
ENSRNOG00000002180	Tbc1d1	TBC1 domain family member 1	14	1391.64	0.364146	0.0551891	6.59762	4.17803e-11	3.40471e-09
ENSRNOG00000047605	Ptprk	protein tyrosine phosphatase, receptor type, K	1	1156.09	0.364652	0.119662	3.0471	0.00231061	0.024589
ENSRNOG00000026493	Cdnf	cerebral dopamine neurotrophic factor	17	100.149	0.366678	0.132768	2.7587	0.00580314	0.0492859
ENSRNOG00000059702	Tex9	testis expressed 9	8	288.693	0.367067	0.103257	3.55369	0.000379867	0.0059084
ENSRNOG00000004006	Dnajb9	DnaJ heat shock protein family (Hsp40) member B9	6	1624.63	0.367335	0.0867385	4.23482	2.28739e-05	0.000534918
ENSRNOG00000011511	Stk24	serine/threonine kinase 24	15	244.134	0.367676	0.092476	3.97375	7.0749e-05	0.00143038
ENSRNOG00000011216	Tbl1xr1	transducin (beta)-like 1 X-linked receptor 1	2	2369.57	0.367905	0.0711222	5.17264	2.30806e-07	9.43322e-06
ENSRNOG00000003177	Mat2b	methionine adenosyltransferase 2B	10	1812.19	0.368262	0.0857629	4.29372	1.757e-05	0.000425106
ENSRNOG00000019077	Lipa	lipase A, lysosomal acid type	1	2531.93	0.368866	0.0600268	6.14477	8.00769e-10	5.16341e-08
ENSRNOG00000013790	Mfsd1	major facilitator superfamily domain containing 1	2	1783.89	0.369339	0.0958555	3.8529	0.000116728	0.00217766
ENSRNOG00000000113	Elac1	elaC ribonuclease Z 1	18	141.876	0.369549	0.12342	2.99198	0.00277174	0.0282772
ENSRNOG00000019383	Tef	TEF, PAR bZIP transcription factor	7	1364.58	0.369791	0.0664064	5.56817	2.57429e-08	1.29524e-06
ENSRNOG00000015594	Rftn2	raftlin family member 2	9	350.59	0.370087	0.0910647	4.06281	4.84854e-05	0.00102227
ENSRNOG00000006143	Ngly1	N-glycanase 1	15	1074.92	0.370283	0.112184	3.30046	0.000965261	0.0124967
ENSRNOG00000002749	Spag9	sperm associated antigen 9	10	4709.38	0.370595	0.0553339	6.69729	2.12326e-11	1.81914e-09
ENSRNOG00000000568	Slc29a3	solute carrier family 29 member 3	20	443.954	0.370598	0.0980689	3.77791	0.000158153	0.00282739
ENSRNOG00000019667	Ppfibp2	PPFIA binding protein 2	1	519.024	0.370981	0.0950812	3.90076	9.58909e-05	0.00184865
ENSRNOG00000011158	Ppp2r2a	protein phosphatase 2, regulatory subunit B, alpha	15	1893.43	0.372836	0.123832	3.01075	0.00260606	0.0269807
ENSRNOG00000016462	LOC102547287	zinc finger protein 728-like	1	354.795	0.37368	0.126594	2.95116	0.00316587	0.031285
ENSRNOG00000000465	Slc39a7	solute carrier family 39 member 7	20	3316.15	0.374171	0.105224	3.55586	0.000376748	0.00587976
ENSRNOG00000016906	Lipt2	lipoyl(octanoyl) transferase 2 (putative)	1	117.08	0.375495	0.135832	2.76222	0.00574096	0.0488478
ENSRNOG00000017583	Mapkap1	mitogen-activated protein kinase associated protein 1	3	1289.45	0.375894	0.0694022	5.41573	6.10401e-08	2.82507e-06
ENSRNOG00000004162	Pfkfb2	6-phosphofructo-2-kinase/fructose-2,6-biphosphatase 2	13	374.351	0.375927	0.103438	3.63315	0.000279981	0.00456317
ENSRNOG00000010178	Cgrrf1	cell growth regulator with ring finger domain 1	15	538.263	0.376326	0.112018	3.35896	0.000782369	0.0105184
ENSRNOG00000027175	Cnpy4	canopy FGF signaling regulator 4	12	1058.36	0.377241	0.0649408	5.80832	6.31016e-09	3.58196e-07
ENSRNOG00000016834	Wdr37	WD repeat domain 37	17	1218.06	0.377595	0.063786	5.91916	3.23595e-09	1.92749e-07
ENSRNOG00000039110	Lsmem1	leucine-rich single-pass membrane protein 1	6	197.531	0.378457	0.118693	3.18655	0.00143979	0.0171831
ENSRNOG00000009592	Cyb5r3	cytochrome b5 reductase 3	7	2026.12	0.378801	0.104605	3.62111	0.000293337	0.0047575
ENSRNOG00000003338	Pmp22	peripheral myelin protein 22	10	2047.74	0.378909	0.0649269	5.8356	5.35972e-09	3.08196e-07
ENSRNOG00000039871	RGD1306063	similar to HT021	15	450.49	0.378997	0.0990049	3.82712	0.000129653	0.00237541
ENSRNOG00000042029	Efs	embryonal Fyn-associated substrate	15	539.25	0.379862	0.0765621	4.96029	7.03873e-07	2.5899e-05
ENSRNOG00000003936	Pwwp2a	PWWP domain containing 2A	10	715.082	0.379933	0.0706333	5.378	7.53183e-08	3.41452e-06
ENSRNOG00000011452	Aldoc	aldolase, fructose-bisphosphate C	10	3623.98	0.380393	0.109163	3.48459	0.000492895	0.00717886
ENSRNOG00000018294	Hspa5	heat shock protein family A member 5	3	37741.7	0.381294	0.0668695	5.70206	1.18368e-08	6.41746e-07
ENSRNOG00000023176	Kidins220	kinase D-interacting substrate 220	6	6447.59	0.381571	0.082128	4.64599	3.38449e-06	0.000101711
ENSRNOG00000002440	Ralb	RAS like proto-oncogene B	13	1070.81	0.382317	0.0930415	4.10873	3.97842e-05	0.000860673
ENSRNOG00000014997	Igf2r	insulin-like growth factor 2 receptor	1	21429.7	0.382438	0.116807	3.27414	0.00105986	0.0134333
ENSRNOG00000014424	RGD1563354	similar to hypothetical protein D630003M21	3	561.795	0.383428	0.0890759	4.3037	1.67971e-05	0.000407891
ENSRNOG00000030285	Epha3	Eph receptor A3	11	2147.73	0.38385	0.0862496	4.45024	8.57759e-06	0.000226786
ENSRNOG00000014961	Pdpn	podoplanin	5	971.309	0.384	0.0780256	4.92083	8.61771e-07	3.10214e-05
ENSRNOG00000006870	Mtdh	metadherin	7	1193.26	0.384438	0.0679732	5.65515	1.55712e-08	8.24929e-07
ENSRNOG00000004956	Jade2	jade family PHD finger 2	10	214.228	0.384933	0.131049	2.93561	0.00332896	0.0325061
ENSRNOG00000022015	Cntrl	centriolin	3	689.066	0.385614	0.0808393	4.76942	1.84755e-06	6.01496e-05
ENSRNOG00000015461	Serpine2	serpin family E member 2	9	994.284	0.385806	0.081629	4.72578	2.29229e-06	7.24964e-05
ENSRNOG00000000657	Nek7	NIMA-related kinase 7	13	769.716	0.389745	0.11429	3.40968	0.000650385	0.00901781
ENSRNOG00000055281	Dcbld2	discoidin, CUB and LCCL domain containing 2	11	5844.27	0.390447	0.0840922	4.64301	3.43372e-06	0.000102869
ENSRNOG00000058030	LOC682206	similar to Zinc finger protein 208	1	319.102	0.390496	0.107956	3.6159	0.000299311	0.00484257
ENSRNOG00000032659	Plcl1	phospholipase C-like 1	9	195.967	0.39051	0.12956	3.01213	0.00259419	0.0269064
ENSRNOG00000011439	Grk5	G protein-coupled receptor kinase 5	1	884.467	0.392728	0.100332	3.91378	9.0862e-05	0.00176986
ENSRNOG00000000655	Ptprc	protein tyrosine phosphatase, receptor type, C	13	206.425	0.393047	0.135056	2.90867	0.00362973	0.0346777
ENSRNOG00000008713	Slc41a2	solute carrier family 41 member 2	7	1009.59	0.393091	0.119577	3.28709	0.00101228	0.0129664
ENSRNOG00000002218	Stbd1	starch binding domain 1	14	535.027	0.39336	0.138736	2.83496	0.00458312	0.0411335
ENSRNOG00000008598	Btbd7	BTB domain containing 7	6	1210.69	0.393584	0.0604021	6.51536	7.25179e-11	5.60032e-09
ENSRNOG00000052113	Ppp1r9b	protein phosphatase 1, regulatory subunit 9B	10	1581.98	0.394051	0.111688	3.5279	0.000418866	0.00639518
ENSRNOG00000001312	Pdgfa	platelet derived growth factor subunit A	12	606.179	0.394095	0.0751466	5.24328	1.57745e-07	6.71581e-06
ENSRNOG00000050585	Pgam1	phosphoglycerate mutase 1	1	6172.97	0.394227	0.0604947	6.51662	7.19109e-11	5.58592e-09
ENSRNOG00000049662	LOC100909688	zinc finger protein 43-like	2	147.408	0.394247	0.124485	3.16474	0.00155224	0.0182141
ENSRNOG00000021314	Fdft1	farnesyl diphosphate farnesyl transferase 1	15	2661.32	0.39437	0.0604347	6.52529	6.78717e-11	5.30317e-09
ENSRNOG00000003822	Slu7	SLU7 homolog, splicing factor	10	992.745	0.394679	0.102241	3.85984	0.00011346	0.00212866
ENSRNOG00000015501	Ddhd2	DDHD domain containing 2	16	497.426	0.394964	0.124422	3.17374	0.0015049	0.0178363
ENSRNOG00000004496	Rock2	Rho-associated coiled-coil containing protein kinase 2	6	4926.47	0.395917	0.130341	3.03762	0.00238453	0.0251978
ENSRNOG00000027017	Rnasel	ribonuclease L	13	138.339	0.396506	0.126512	3.13081	0.00174327	0.0198592
ENSRNOG00000004226	Irak3	interleukin-1 receptor-associated kinase 3	7	1061.82	0.396976	0.0826242	4.80409	1.55459e-06	5.14952e-05
ENSRNOG00000018830	Aff3	AF4/FMR2 family, member 3	9	109.456	0.397214	0.129388	3.06609	0.00216881	0.0232765
ENSRNOG00000011977	Sema5a	semaphorin 5A	2	3283.78	0.397362	0.0958576	4.14521	3.39509e-05	0.000749119
ENSRNOG00000016117	Myof	myoferlin	1	6081.83	0.397908	0.0526696	7.55465	4.19983e-14	5.11802e-12
ENSRNOG00000056772	Col4a6	collagen type IV alpha 6 chain	X	355.687	0.398965	0.11039	3.61287	0.000302831	0.00487804
ENSRNOG00000001035	Gtf2h3	general transcription factor IIH subunit 3	12	399.672	0.399722	0.108148	3.69525	0.000219671	0.00373132
ENSRNOG00000011032	Lhfpl2	lipoma HMGIC fusion partner-like 2	2	859.909	0.399952	0.0856359	4.66973	3.01603e-06	9.20964e-05
ENSRNOG00000008283	B4galt5	beta-1,4-galactosyltransferase 5	3	2694.58	0.400151	0.0985505	4.06025	4.90195e-05	0.00103026
ENSRNOG00000033110	Svep1	sushi, von Willebrand factor type A, EGF and pentraxin domain containing 1	5	870.602	0.40079	0.143065	2.80135	0.00508885	0.0445879
ENSRNOG00000061572	Smarcd1	SWI/SNF related, matrix associated, actin dependent regulator of chromatin, subfamily d, member 1	7	346.619	0.400889	0.102668	3.90331	9.48851e-05	0.00183192
ENSRNOG00000016038	Mgmt	O-6-methylguanine-DNA methyltransferase	1	930.216	0.401849	0.122379	3.28339	0.00102566	0.0131224
ENSRNOG00000058412	Morf4l1	mortality factor 4 like 1	8	751.7	0.402068	0.07993	5.02938	4.92064e-07	1.87819e-05
ENSRNOG00000016182	Tgfa	transforming growth factor alpha	4	80.8076	0.402571	0.144199	2.78693	0.00532099	0.0461048
ENSRNOG00000053607	Fam217b	family with sequence similarity 217, member B	3	274.187	0.402923	0.106023	3.7985	0.000145573	0.00263799
ENSRNOG00000016212	Ankfy1	ankyrin repeat and FYVE domain containing 1	10	4328.58	0.403069	0.0614236	6.56197	5.31027e-11	4.24917e-09
ENSRNOG00000017215	RGD1308601	similar to hypothetical protein	18	1434.32	0.403555	0.077295	5.22061	1.78336e-07	7.49633e-06
ENSRNOG00000016298	Lysmd3	LysM domain containing 3	2	814.593	0.403976	0.0774297	5.21663	1.82206e-07	7.63482e-06
ENSRNOG00000001107	Ap5z1	adaptor-related protein complex 5, zeta 1 subunit	12	70.9798	0.404045	0.140337	2.87379	0.00405583	0.0377266
ENSRNOG00000005767	Tulp3	tubby-like protein 3	4	533.28	0.405217	0.074573	5.43237	5.56093e-08	2.6101e-06
ENSRNOG00000040205	Zcchc24	zinc finger CCHC-type containing 24	16	2020.89	0.405324	0.101306	4.00075	6.31414e-05	0.0012873
ENSRNOG00000056954	Inpp5k	inositol polyphosphate-5-phosphatase K	10	466.505	0.405748	0.0955471	4.24538	2.18221e-05	0.000513032
ENSRNOG00000015416	Nabp1	nucleic acid binding protein 1	9	878.582	0.406062	0.0900246	4.50998	6.48344e-06	0.000178671
ENSRNOG00000027326	Tada2b	transcriptional adaptor 2B	14	833.919	0.406096	0.102538	3.9599	7.49808e-05	0.0014977
ENSRNOG00000018441	Ggt7	gamma-glutamyltransferase 7	3	131.505	0.407763	0.130573	3.11975	0.00181004	0.0204098
ENSRNOG00000007532	RGD1305178	similar to Hypothetical protein MGC11690	3	378.776	0.408087	0.130988	3.11461	0.00184188	0.0207027
ENSRNOG00000002241	Hspbap1	Hspb associated protein 1	11	177.002	0.409442	0.124116	3.29658	0.000978714	0.0126216
ENSRNOG00000045926	Lrrc45	leucine rich repeat containing 45	10	441.457	0.410427	0.0910256	4.50752	6.55895e-06	0.000180363
ENSRNOG00000007706	Prkaa2	protein kinase AMP-activated catalytic subunit alpha 2	5	1730.71	0.410601	0.129851	3.16203	0.00156674	0.0183356
ENSRNOG00000009052	Igf2bp3	insulin-like growth factor 2 mRNA binding protein 3	4	891.589	0.411161	0.0673491	6.10402	1.03435e-09	6.60545e-08
ENSRNOG00000023274	Lrrc28	leucine rich repeat containing 28	1	325.813	0.411506	0.113501	3.62438	0.00028966	0.00470361
ENSRNOG00000030771	Dgkb	diacylglycerol kinase, beta	6	311.722	0.411917	0.106573	3.86329	0.000111869	0.00210414
ENSRNOG00000020640	Zbtb7b	zinc finger and BTB domain containing 7B	2	648.967	0.412042	0.0999544	4.12152	3.76387e-05	0.000819598
ENSRNOG00000061586	SNORA61	Small nucleolar RNA SNORA61	X	93.5989	0.412636	0.130354	3.16046	0.00157519	0.0184184
ENSRNOG00000059961	Rapgef3	Rap guanine nucleotide exchange factor 3	7	93.3544	0.41294	0.130555	3.15767	0.00159036	0.0185143
ENSRNOG00000032668			1	185.877	0.414444	0.115768	3.57752	0.000346868	0.00551131
ENSRNOG00000017913	Atg16l1	autophagy related 16-like 1	9	924.328	0.41506	0.0658822	6.29902	2.99533e-10	2.10513e-08
ENSRNOG00000008673	Arpc3	actin related protein 2/3 complex, subunit 3	12	2902.27	0.415422	0.110258	3.76766	0.000164783	0.00292325
ENSRNOG00000003065	Glyr1	glyoxylate reductase 1 homolog	10	2238.53	0.416208	0.0557316	7.46765	8.16424e-14	9.43006e-12
ENSRNOG00000005765	Ap4s1	adaptor-related protein complex 4, sigma 1 subunit	6	235.102	0.417335	0.0943101	4.42218	9.77105e-06	0.000253
ENSRNOG00000011254	Fam76a	family with sequence similarity 76, member A	5	260.981	0.417933	0.100799	4.14386	3.41506e-05	0.000749932
ENSRNOG00000014602	Mtfmt	mitochondrial methionyl-tRNA formyltransferase	8	440.874	0.418001	0.0811099	5.15182	2.57967e-07	1.04151e-05
ENSRNOG00000009820	Bnip3l	BCL2/adenovirus E1B interacting protein 3-like	15	1691.14	0.418674	0.124639	3.35896	0.000782368	0.0105184
ENSRNOG00000021347	Mthfd2l	methylenetetrahydrofolate dehydrogenase (NADP+ dependent) 2-like	14	131.261	0.419225	0.14086	2.97343	0.00294494	0.029534
ENSRNOG00000050190	Eng	endoglin	3	1973	0.420197	0.127247	3.30213	0.000959524	0.0124345
ENSRNOG00000006604	Thy1	Thy-1 cell surface antigen	8	396.241	0.422019	0.144778	2.91439	0.00356379	0.0344025
ENSRNOG00000025454	Rrm2b	ribonucleotide reductase regulatory TP53 inducible subunit M2B	7	163.498	0.422883	0.109724	3.85038	0.000117933	0.00219398
ENSRNOG00000006803	Dnajc10	DnaJ heat shock protein family (Hsp40) member C10	3	4729.12	0.423611	0.0680179	6.22777	4.73107e-10	3.18539e-08
ENSRNOG00000029342	Scn7a	sodium voltage-gated channel alpha subunit 7	3	186.964	0.424099	0.120577	3.51481	0.000440064	0.00663104
ENSRNOG00000010213	Fgd5	FYVE, RhoGEF and PH domain containing 5	4	67.5048	0.424234	0.149071	2.84035	0.00450641	0.0406925
ENSRNOG00000007810	Gdf6	growth differentiation factor 6	5	519.18	0.424425	0.0865382	4.90322	9.42767e-07	3.33941e-05
ENSRNOG00000006867	Etv1	ets variant 1	6	459.643	0.424833	0.0917894	4.62699	3.71016e-06	0.00010976
ENSRNOG00000054488	LOC500584	similar to casein kinase 1, gamma 3 isoform 2	5	625.362	0.425955	0.127389	3.3434	0.000827586	0.0110481
ENSRNOG00000007081	Xdh	xanthine dehydrogenase	6	1443.85	0.426194	0.115572	3.68755	0.000226424	0.0038216
ENSRNOG00000015558	Zfp512b	zinc finger protein 512B	3	765.977	0.427241	0.125645	3.39999	0.00067388	0.00927835
ENSRNOG00000005695	Mgp	matrix Gla protein	4	4891.91	0.427341	0.0839158	5.09238	3.53602e-07	1.37739e-05
ENSRNOG00000012192	Znf740	zinc finger protein 740	7	1151.15	0.427406	0.0708045	6.03567	1.58303e-09	9.96556e-08
ENSRNOG00000020407	Atcay	ATCAY, caytaxin	7	125.438	0.427703	0.128308	3.33004	0.000868323	0.0114994
ENSRNOG00000017020	Inpp5d	inositol polyphosphate-5-phosphatase D	9	68.8934	0.427705	0.138873	3.07281	0.00212052	0.0228813
ENSRNOG00000010887	RGD1309534	similar to RIKEN cDNA 4931406C07	8	421.446	0.427822	0.090711	4.71456	2.42231e-06	7.57071e-05
ENSRNOG00000002781	Kdsr	3-ketodihydrosphingosine reductase	13	359.358	0.428635	0.0951497	4.50303	6.699e-06	0.00018347
ENSRNOG00000000728	Clic2	chloride intracellular channel 2	20	1342.1	0.429124	0.0731356	5.86691	4.43988e-09	2.62111e-07
ENSRNOG00000021223	Ptpra	protein tyrosine phosphatase, receptor type, A	3	3068.83	0.429936	0.0564322	7.61831	2.57021e-14	3.3418e-12
ENSRNOG00000053272	Chi3l1	chitinase 3 like 1	13	74.0743	0.43128	0.139396	3.08706	0.0020215	0.0221183
ENSRNOG00000010224	Rab30	RAB30, member RAS oncogene family	1	702.907	0.431944	0.123233	3.50473	0.000457069	0.00680632
ENSRNOG00000053239	Clmp	CXADR-like membrane protein	8	1485.22	0.432119	0.0963007	4.4868	7.23014e-06	0.000194803
ENSRNOG00000013236	Samd8	sterile alpha motif domain containing 8	15	1124.9	0.432213	0.0696574	6.20408	5.50181e-10	3.61785e-08
ENSRNOG00000010362	Anxa2	annexin A2	8	15720.2	0.4341	0.0507298	8.55704	1.15799e-17	2.22921e-15
ENSRNOG00000051680	Ccdc186	coiled-coil domain containing 186	1	1137.3	0.435483	0.0616198	7.06632	1.59092e-12	1.60093e-10
ENSRNOG00000015777	Mex3c	mex-3 RNA binding family member C	18	1658.82	0.436075	0.0971468	4.48855	7.17104e-06	0.000193603
ENSRNOG00000039815	Zfp512	zinc finger protein 512	6	771.347	0.4362	0.0838953	5.19836	2.01052e-07	8.34556e-06
ENSRNOG00000001304	Bcr	BCR, RhoGEF and GTPase activating protein	20	363.201	0.437183	0.117346	3.7243	0.000195859	0.00338749
ENSRNOG00000019858	Rom1	retinal outer segment membrane protein 1	1	80.6152	0.437364	0.135934	3.21179	0.0013191	0.0160231
ENSRNOG00000011789	Cdon	cell adhesion associated, oncogene regulated	8	760.729	0.437625	0.104505	4.18687	2.82825e-05	0.000644385
ENSRNOG00000016313	Ctnnbip1	catenin, beta-interacting protein 1	5	525.842	0.438145	0.0879973	4.97755	6.43928e-07	2.39588e-05
ENSRNOG00000029205	Zfp354c	zinc finger protein 354C	10	929.953	0.438334	0.081453	5.38059	7.42429e-08	3.37729e-06
ENSRNOG00000000075	Mtf2	metal response element binding transcription factor 2	14	621.428	0.438468	0.0769896	5.69371	1.24307e-08	6.71206e-07
ENSRNOG00000004516	Itgbl1	integrin subunit beta like 1	15	466.577	0.438648	0.0988389	4.43649	9.14365e-06	0.000238147
ENSRNOG00000011009	Cmtm4	CKLF-like MARVEL transmembrane domain containing 4	19	158.746	0.438721	0.122706	3.57177	0.000354577	0.00560029
ENSRNOG00000010522	Tlr4	toll-like receptor 4	5	613.723	0.440331	0.108036	4.0751	4.5994e-05	0.000974384
ENSRNOG00000012503	Dnajc16	DnaJ heat shock protein family (Hsp40) member C16	5	268.173	0.441186	0.111403	3.95804	7.55685e-05	0.00150717
ENSRNOG00000032414	Tmem161b	transmembrane protein 161B	2	133.63	0.441302	0.119912	3.67629	0.000236655	0.00395782
ENSRNOG00000016528	Ppp1r21	protein phosphatase 1, regulatory subunit 21	6	438.198	0.441448	0.0867548	5.08651	3.64711e-07	1.41651e-05
ENSRNOG00000047145	LOC102551340	zinc finger protein 728-like	1	320.82	0.441511	0.125256	3.52374	0.000425494	0.00645924
ENSRNOG00000048961	Bhlhe41	basic helix-loop-helix family, member e41	4	249.459	0.441547	0.128776	3.42685	0.00061063	0.00859216
ENSRNOG00000003827	Wipi1	WD repeat domain, phosphoinositide interacting 1	10	1045.4	0.442184	0.0707189	6.25186	4.05601e-10	2.77711e-08
ENSRNOG00000017720	Mxd1	max dimerization protein 1	4	268.736	0.442999	0.143548	3.08475	0.00203721	0.0221988
ENSRNOG00000010119	Zmat3	zinc finger, matrin type 3	2	93.6554	0.443027	0.133587	3.3106	0.000930973	0.0121122
ENSRNOG00000049236	Myh9l1	myosin heavy chain 9-like 1	7	232.459	0.443086	0.148936	2.97391	0.00294036	0.029534
ENSRNOG00000011683	Fes	FES proto-oncogene, tyrosine kinase	1	52.2326	0.443798	0.145687	3.03636	0.0023945	0.0252831
ENSRNOG00000004448	Acss3	acyl-CoA synthetase short-chain family member 3	7	159.221	0.443917	0.125838	3.52473	0.000423913	0.00644999
ENSRNOG00000039668	Col8a1	collagen type VIII alpha 1 chain	11	1511.45	0.444111	0.158186	2.80841	0.00497873	0.0439056
ENSRNOG00000005031	Surf6	surfeit 6	3	218.721	0.444282	0.110101	4.03271	5.51364e-05	0.00114255
ENSRNOG00000051986	Plcg2	phospholipase C, gamma 2	19	106.15	0.44436	0.126281	3.51359	0.000442093	0.0066429
ENSRNOG00000024241	Cdc23	cell division cycle 23	18	996.595	0.444828	0.0698141	6.37066	1.88217e-10	1.3514e-08
ENSRNOG00000017397	Upf3a	UPF3 regulator of nonsense transcripts homolog A (yeast)	16	375.017	0.445778	0.155348	2.86944	0.00411202	0.0379928
ENSRNOG00000022309	Frem1	Fras1 related extracellular matrix 1	5	1641.7	0.445833	0.0867945	5.13622	2.80315e-07	1.11147e-05
ENSRNOG00000014059	Odf2l	outer dense fiber of sperm tails 2-like	2	213.406	0.445934	0.107146	4.15925	3.19291e-05	0.000710748
ENSRNOG00000007237	Id2	inhibitor of DNA binding 2, HLH protein	6	891.518	0.445991	0.0717548	6.21446	5.15026e-10	3.42055e-08
ENSRNOG00000032948	Tyk2	tyrosine kinase 2	8	584.62	0.446161	0.085092	5.24182	1.59001e-07	6.74765e-06
ENSRNOG00000012852	Bin1	bridging integrator 1	18	602.508	0.446826	0.0839209	5.32297	1.02084e-07	4.46048e-06
ENSRNOG00000056374	Zfp933	zinc finger protein 933	5	322.463	0.446861	0.0992831	4.4987	6.83705e-06	0.000186099
ENSRNOG00000015442	Sfxn3	sideroflexin 3	1	1132.01	0.447455	0.0727918	6.14625	7.93348e-10	5.14051e-08
ENSRNOG00000028063	Tmem38b	transmembrane protein 38B	5	644.215	0.448649	0.114084	3.93192	8.42699e-05	0.00166363
ENSRNOG00000011478	Ackr4	atypical chemokine receptor 4	8	203.811	0.448851	0.109797	4.08466	4.41415e-05	0.00093813
ENSRNOG00000042679	Lcor	ligand dependent nuclear receptor corepressor	1	633.314	0.449327	0.104062	4.31695	1.58198e-05	0.000388419
ENSRNOG00000048891	Prr14l	proline rich 14-like	14	1355.49	0.449946	0.0629898	7.14234	9.17543e-13	9.52166e-11
ENSRNOG00000050321	Zzz3	zinc finger, ZZ-type containing 3	2	2324.94	0.450102	0.0915554	4.91594	8.83554e-07	3.16472e-05
ENSRNOG00000010608	Cep162	centrosomal protein 162	8	354.582	0.450604	0.100953	4.46148	8.13968e-06	0.000217107
ENSRNOG00000000239	Ccl7	C-C motif chemokine ligand 7	10	2505.57	0.451469	0.145424	3.10491	0.00190339	0.0211157
ENSRNOG00000061108	Arcn1	archain 1	8	6725.32	0.451736	0.0491828	9.18464	4.12901e-20	9.42702e-18
ENSRNOG00000049873	Ap1s3	adaptor-related protein complex 1, sigma 3 subunit	9	1377.99	0.452733	0.0811742	5.5768	2.44986e-08	1.24204e-06
ENSRNOG00000004186	Snx13	sorting nexin 13	6	1906.11	0.453211	0.103199	4.39138	1.12634e-05	0.000287162
ENSRNOG00000008180	Lyn	LYN proto-oncogene, Src family tyrosine kinase	5	828.041	0.454209	0.0685321	6.62636	3.44057e-11	2.83858e-09
ENSRNOG00000019752	Slc29a1	solute carrier family 29 member 1	9	590.913	0.455289	0.0811169	5.6112	2.00933e-08	1.04666e-06
ENSRNOG00000024114	Zdbf2	zinc finger, DBF-type containing 2	9	224.93	0.456424	0.130013	3.50821	0.000451135	0.00673678
ENSRNOG00000024501	Rgs3	regulator of G-protein signaling 3	5	558.012	0.456863	0.0946266	4.82669	1.38823e-06	4.70406e-05
ENSRNOG00000030408	Dnajb12	DnaJ heat shock protein family (Hsp40) member B12	20	1069.38	0.457681	0.0781764	5.8536	4.8105e-09	2.7903e-07
ENSRNOG00000042682	Grpel2	GrpE-like 2, mitochondrial	18	773.098	0.458558	0.0819147	5.59688	2.18239e-08	1.12359e-06
ENSRNOG00000009832	Slc39a14	solute carrier family 39 member 14	15	2535.15	0.458893	0.0559504	8.2013	2.37802e-16	3.94841e-14
ENSRNOG00000058386	Golt1b	golgi transport 1B	4	2801.4	0.459334	0.0805454	5.70255	1.1803e-08	6.41746e-07
ENSRNOG00000025695	Tns3	tensin 3	14	2790.72	0.459921	0.10216	4.50177	6.73893e-06	0.000184184
ENSRNOG00000004027	Aldh9a1	aldehyde dehydrogenase 9 family, member A1	13	782.886	0.461642	0.109607	4.21108	2.54154e-05	0.000587118
ENSRNOG00000017136	Syt17	synaptotagmin 17	1	191.844	0.461857	0.10563	4.36821	1.25268e-05	0.000315738
ENSRNOG00000016186	Zfp709	zinc finger protein 709	16	367.748	0.46263	0.0834094	5.54358	2.96355e-08	1.46338e-06
ENSRNOG00000013763	Erlin2	ER lipid raft associated 2	16	1564.62	0.464222	0.0609948	7.61003	2.74032e-14	3.46663e-12
ENSRNOG00000046405	Hic1	HIC ZBTB transcriptional repressor 1	10	42.688	0.465741	0.155975	2.97493	0.00293056	0.0294675
ENSRNOG00000018977	Ap3d1	adaptor-related protein complex 3, delta 1 subunit	7	3494.47	0.467912	0.115584	4.04817	5.16195e-05	0.00107808
ENSRNOG00000053428	Ccpg1	cell cycle progression 1	8	1515.57	0.468179	0.135491	3.45543	0.000549407	0.00783023
ENSRNOG00000030183	Plod2	procollagen lysine, 2-oxoglutarate 5-dioxygenase 2	8	8323.28	0.469017	0.0702249	6.67867	2.41115e-11	2.02705e-09
ENSRNOG00000000967	Aacs	acetoacetyl-CoA synthetase	12	1068.74	0.46928	0.0635715	7.38074	1.5741e-13	1.7424e-11
ENSRNOG00000001335	Zkscan1	zinc finger with KRAB and SCAN domains 1	12	752.768	0.469427	0.108246	4.33584	1.45202e-05	0.000360509
ENSRNOG00000000157	Atg12	autophagy related 12	18	1732.59	0.46983	0.120042	3.91376	9.08714e-05	0.00176986
ENSRNOG00000006112	LOC102554315	zinc finger protein 596-like	3	172.577	0.47019	0.128349	3.66037	0.000251856	0.00417654
ENSRNOG00000020412	Sf3b2	splicing factor 3b, subunit 2	1	3670.53	0.473387	0.0727558	6.50626	7.70471e-11	5.9157e-09
ENSRNOG00000049137	Zfp35	zinc finger protein 35	18	622.704	0.474539	0.111649	4.24941	2.14335e-05	0.000505686
ENSRNOG00000015703	Hypk	Huntingtin interacting protein K	3	993.995	0.476447	0.112119	4.24899	2.14739e-05	0.00050574
ENSRNOG00000020525	Col5a3	collagen type V alpha 3 chain	8	3234.05	0.476631	0.0682612	6.98212	2.90754e-12	2.79861e-10
ENSRNOG00000021256	Adra1d	adrenoceptor alpha 1D	3	39.0429	0.476773	0.159014	2.98452	0.00284028	0.0288249
ENSRNOG00000027145	Rora	RAR-related orphan receptor A	8	232.064	0.477394	0.10511	4.53794	5.68054e-06	0.000159861
ENSRNOG00000047924	Zbtb7c	zinc finger and BTB domain containing 7C	18	67.9562	0.47773	0.144841	3.28909	0.0010051	0.0129118
ENSRNOG00000005733	Cpsf2	cleavage and polyadenylation specific factor 2	6	2017.94	0.47954	0.0884961	5.41838	6.01413e-08	2.79331e-06
ENSRNOG00000019145	Kdm2a	lysine demethylase 2A	1	1424.52	0.480066	0.116967	4.10395	4.0615e-05	0.000875794
ENSRNOG00000020315	Taf13	TATA-box binding protein associated factor 13	2	502.402	0.480175	0.0883238	5.43477	5.48683e-08	2.58445e-06
ENSRNOG00000008374	Nipsnap1	nipsnap homolog 1	14	631.032	0.480489	0.102751	4.67515	2.93734e-06	8.99001e-05
ENSRNOG00000020970	Rundc3a	RUN domain containing 3A	10	21.3402	0.480944	0.171935	2.77536	0.00551403	0.0474064
ENSRNOG00000018247	Dhx58	DEXH-box helicase 58	10	1051.17	0.481263	0.124941	3.85175	0.000117275	0.0021848
ENSRNOG00000012929	Wsb1	WD repeat and SOCS box-containing 1	10	2085.23	0.481471	0.0769319	6.25795	3.90067e-10	2.68459e-08
ENSRNOG00000013668	Capg	capping actin protein, gelsolin like	4	1675.53	0.481841	0.107259	4.49199	7.05598e-06	0.000190885
ENSRNOG00000013018	Eda2r	ectodysplasin A2 receptor	X	437.382	0.482957	0.0865337	5.5788	2.4218e-08	1.23252e-06
ENSRNOG00000061428	Gm1141	predicted gene 1141	16	13.3586	0.483356	0.172771	2.76866	0.00562881	0.048175
ENSRNOG00000042114	Erich1	glutamate-rich 1	16	204.365	0.484357	0.113525	4.26294	2.01753e-05	0.00047855
ENSRNOG00000010666	Wisp2	WNT1 inducible signaling pathway protein 2	3	3594.56	0.484442	0.0986002	4.91303	8.9681e-07	3.20224e-05
ENSRNOG00000026569	LOC102555377	zinc finger protein 182-like	1	317.541	0.484796	0.104401	4.64119	3.46406e-06	0.0001034
ENSRNOG00000016413	Pstpip1	proline-serine-threonine phosphatase-interacting protein 1	8	28.6175	0.485839	0.169856	2.84657	0.00441926	0.0401512
ENSRNOG00000005573	Ntn4	netrin 4	7	298.736	0.485994	0.0972255	4.99529	5.87485e-07	2.21692e-05
ENSRNOG00000050547	Syngr2	synaptogyrin 2	10	717.37	0.488603	0.101276	4.82338	1.41142e-06	4.75836e-05
ENSRNOG00000057934	Tmx1	thioredoxin-related transmembrane protein 1	6	3020.19	0.488692	0.0994077	4.91586	8.8392e-07	3.16472e-05
ENSRNOG00000000609	Ipmk	inositol polyphosphate multikinase	20	473.916	0.490281	0.0821642	5.96448	2.45417e-09	1.50224e-07
ENSRNOG00000014562	Hnrnpf	heterogeneous nuclear ribonucleoprotein F	4	2721.42	0.490409	0.0821203	5.97151	2.35069e-09	1.44556e-07
ENSRNOG00000006868	Ube2z	ubiquitin-conjugating enzyme E2Z	10	533.549	0.49042	0.140589	3.48778	0.000487046	0.00712343
ENSRNOG00000006094	Cd44	CD44 molecule (Indian blood group)	3	2004.86	0.49167	0.0718306	6.84435	7.68259e-12	6.98958e-10
ENSRNOG00000003927	Cd55	CD55 molecule, decay accelerating factor for complement	13	221.19	0.492909	0.104449	4.71479	2.4196e-06	7.57071e-05
ENSRNOG00000007025	Evc2	EvC ciliary complex subunit 2	14	816.454	0.494547	0.101954	4.84972	1.23636e-06	4.25457e-05
ENSRNOG00000003388	Cenpf	centromere protein F	13	3319.56	0.494657	0.119986	4.12257	3.74672e-05	0.000817202
ENSRNOG00000003537	Spta1	spectrin, alpha, erythrocytic 1	13	111.514	0.500987	0.141819	3.52648	0.000421116	0.00642215
ENSRNOG00000019555	Arap1	ArfGAP with RhoGAP domain, ankyrin repeat and PH domain 1	1	1836.86	0.501507	0.0962653	5.2092	1.89654e-07	7.92195e-06
ENSRNOG00000021569	Tiam1	T-cell lymphoma invasion and metastasis 1	11	134.875	0.50248	0.158534	3.1672	0.00153914	0.0180764
ENSRNOG00000016571	Ngf	nerve growth factor	2	156.784	0.503335	0.111232	4.51921	6.20722e-06	0.000173215
ENSRNOG00000019127	Zfp606	zinc finger protein 606	1	258.381	0.504847	0.10482	4.81272	1.48891e-06	4.96916e-05
ENSRNOG00000058011	AABR07018244.2		15	67.5527	0.505999	0.143356	3.51875	0.00043358	0.00656699
ENSRNOG00000017765	Net1	neuroepithelial cell transforming 1	17	391.624	0.506315	0.0971931	5.20668	1.92246e-07	8.00501e-06
ENSRNOG00000058157	Ldlrad3	low density lipoprotein receptor class A domain containing 3	3	39.7745	0.506398	0.158082	3.18765	0.00143435	0.0171489
ENSRNOG00000007500	Top1mt	topoisomerase (DNA) I, mitochondrial	7	248.864	0.506949	0.0981559	5.16021	2.46671e-07	1.002e-05
ENSRNOG00000004680	Kif5c	kinesin family member 5C	3	198.782	0.508121	0.0984568	5.15488	2.53793e-07	1.02778e-05
ENSRNOG00000002039	Evi5	ecotropic viral integration site 5	14	1540.89	0.508897	0.0684726	7.43122	1.07599e-13	1.20104e-11
ENSRNOG00000017319	Mertk	MER proto-oncogene, tyrosine kinase	3	271.707	0.510226	0.0991775	5.14051	2.73996e-07	1.09623e-05
ENSRNOG00000026748	Dennd2a	DENN domain containing 2A	4	545.4	0.510895	0.0961066	5.31424	1.07106e-07	4.64931e-06
ENSRNOG00000043341	Zfp51	zinc finger protein 51	1	187.569	0.511616	0.125319	4.07922	4.51876e-05	0.000958828
ENSRNOG00000000614	Bicc1	BicC family RNA binding protein 1	20	2263.06	0.512641	0.146007	3.51158	0.000445457	0.00668588
ENSRNOG00000062178	Rn60_13_0732.1		13	137.031	0.514507	0.116519	4.40858	1.04049e-05	0.000267327
ENSRNOG00000003178	Mageh1	MAGE family member H1	X	563.824	0.514771	0.0775024	6.63949	3.14766e-11	2.62959e-09
ENSRNOG00000040213	AABR07014114.1		14	15.1333	0.515916	0.173642	2.93545	0.00333063	0.0325061
ENSRNOG00000015365	Col4a3	collagen type IV alpha 3 chain	9	317.723	0.517934	0.117149	4.41858	9.9352e-06	0.000256251
ENSRNOG00000002509	Gnl3l	G protein nucleolar 3 like	X	2164.69	0.517944	0.0620988	8.33995	7.43244e-17	1.3524e-14
ENSRNOG00000019785	Phtf1	putative homeodomain transcription factor 1	2	1205.59	0.517993	0.0666805	7.76699	8.03755e-15	1.11211e-12
ENSRNOG00000004899	Kcns3	potassium voltage-gated channel, modifier subfamily S, member 3	6	60.808	0.519278	0.14523	3.56163	0.000368561	0.00576533
ENSRNOG00000017976	Slco2b1	solute carrier organic anion transporter family, member 2b1	1	20.7061	0.51973	0.172045	2.99517	0.00274291	0.0280263
ENSRNOG00000014504	Il1r1	interleukin 1 receptor type 1	9	3594.76	0.520346	0.0761911	6.82914	8.54259e-12	7.61552e-10
ENSRNOG00000051420	Cables2	Cdk5 and Abl enzyme substrate 2	3	171.247	0.521255	0.106658	4.88041	1.05863e-06	3.70047e-05
ENSRNOG00000028041	Tnnt1	troponin T1, slow skeletal type	1	31.2762	0.522798	0.162343	3.19779	0.00138485	0.016647
ENSRNOG00000009958	LOC100151767	hypothetical LOC100151767	8	1161.14	0.523041	0.0734336	7.12146	1.06788e-12	1.0828e-10
ENSRNOG00000015835	Cacna2d2	calcium voltage-gated channel auxiliary subunit alpha2delta 2	8	373.604	0.523698	0.146577	3.57208	0.000354162	0.00560029
ENSRNOG00000060229	Arf1	ADP-ribosylation factor 1	10	3678.6	0.526033	0.0559174	9.40685	5.11237e-21	1.28128e-18
ENSRNOG00000016704	Pcyox1	prenylcysteine oxidase 1	4	1612.29	0.526119	0.0604236	8.70601	3.14748e-18	6.33454e-16
ENSRNOG00000006285	Tlk2	tousled-like kinase 2	10	1309	0.526728	0.112315	4.68926	2.742e-06	8.43101e-05
ENSRNOG00000007177	Kdelc2	KDEL motif containing 2	8	2996.12	0.52867	0.104569	5.05546	4.29354e-07	1.65307e-05
ENSRNOG00000062168	Rn60_2_1880.5		2	47.4861	0.530491	0.158435	3.3342	0.000855437	0.0113514
ENSRNOG00000004268	Zfp386	zinc finger protein 386 (Kruppel-like)	6	967.114	0.531494	0.0788713	6.73739	1.61259e-11	1.40921e-09
ENSRNOG00000024457	Pde11a	phosphodiesterase 11A	3	24.4218	0.531848	0.172853	3.0551	0.00224985	0.0239846
ENSRNOG00000000034	Nuak2	NUAK family kinase 2	13	225.278	0.531999	0.116956	4.54426	5.51281e-06	0.000155801
ENSRNOG00000015020	Idh1	isocitrate dehydrogenase (NADP(+)) 1, cytosolic	9	1976.13	0.534557	0.130574	4.09387	4.24233e-05	0.000908885
ENSRNOG00000005386	Kitlg	KIT ligand	7	220.154	0.534689	0.137135	3.89604	9.77762e-05	0.00187682
ENSRNOG00000002862	Clcn5	chloride voltage-gated channel 5	X	877.506	0.535014	0.116681	4.58447	4.55131e-06	0.000130855
ENSRNOG00000010029	Ubald2	UBA-like domain containing 2	10	347.614	0.540017	0.0999314	5.40047	6.64652e-08	3.05487e-06
ENSRNOG00000008554	Slc9a9	solute carrier family 9 member A9	8	224.517	0.54373	0.105496	5.14836	2.62776e-07	1.05771e-05
ENSRNOG00000009694	Bmp4	bone morphogenetic protein 4	15	366.963	0.544223	0.0927166	5.86598	4.46493e-09	2.62424e-07
ENSRNOG00000007202	Sema3d	semaphorin 3D	4	1150.81	0.544367	0.131125	4.15118	3.30771e-05	0.000731053
ENSRNOG00000001781	Lmln	leishmanolysin like peptidase	11	201	0.54708	0.107201	5.09753	3.4412e-07	1.34836e-05
ENSRNOG00000016334	Ptbp3	polypyrimidine tract binding protein 3	5	1018.67	0.548625	0.0786371	6.97512	3.05604e-12	2.92039e-10
ENSRNOG00000008401	Card10	caspase recruitment domain family, member 10	7	105.088	0.549277	0.139413	3.93186	8.42901e-05	0.00166363
ENSRNOG00000022727	Tmem127	transmembrane protein 127	3	1115.24	0.551609	0.0684756	8.05386	8.02241e-16	1.25367e-13
ENSRNOG00000008941	Ets1	ETS proto-oncogene 1, transcription factor	8	1317.6	0.553325	0.113032	4.89472	9.84456e-07	3.4594e-05
ENSRNOG00000010763	Fam181b	family with sequence similarity 181, member B	1	154.943	0.557209	0.116247	4.78613	1.70032e-06	5.60429e-05
ENSRNOG00000023473	Rnf122	ring finger protein 122	16	472.231	0.558959	0.0812435	6.87648	6.13492e-12	5.73875e-10
ENSRNOG00000000641	LOC100363472	nuclear receptor-binding factor 2-like	20	43.8633	0.563176	0.156454	3.57986	0.000343774	0.00546869
ENSRNOG00000021244	Hspa12b	heat shock protein family A (Hsp70) member 12B	3	96.2387	0.563202	0.129515	4.33665	1.4467e-05	0.000359859
ENSRNOG00000047922	LOC102557117	zinc finger protein 120-like	5	43.0646	0.56384	0.15993	3.50806	0.000451384	0.00673678
ENSRNOG00000006956	Adamtsl1	ADAMTS-like 1	5	239.455	0.564076	0.10541	5.3457	9.00663e-08	4.02812e-06
ENSRNOG00000009613	Sh3bgrl2	SH3 domain binding glutamate-rich protein like 2	8	38.1676	0.565133	0.160681	3.49645	0.000471492	0.00698198
ENSRNOG00000047246	Chtf8	chromosome transmission fidelity factor 8	19	2116.03	0.56885	0.0982552	5.78902	7.0797e-09	3.96792e-07
ENSRNOG00000009656	Rspo1	R-spondin 1	5	44.5124	0.570742	0.171297	3.32225	0.000892957	0.0117205
ENSRNOG00000047132	Zfp182	zinc finger protein 182	X	206.664	0.571208	0.105477	5.40864	6.35035e-08	2.92888e-06
ENSRNOG00000017579	Mylip	myosin regulatory light chain interacting protein	17	452.9	0.571719	0.0783687	7.29085	3.07996e-13	3.35337e-11
ENSRNOG00000022507	Twf1	twinfilin actin-binding protein 1	7	793.432	0.574532	0.0694947	8.26456	1.40215e-16	2.46582e-14
ENSRNOG00000017332	Dapk2	death-associated protein kinase 2	8	82.8141	0.574784	0.12899	4.44026	8.98508e-06	0.000234477
ENSRNOG00000007089	Lgmn	legumain	6	2971.91	2.13284	0.059937	35.5366	1.3401e-276	1.78005e-272
ENSRNOG00000000798	Gnl1	G protein nucleolar 1	20	1068.47	1.24831	0.0764687	16.3071	8.7843e-60	3.88939e-56
ENSRNOG00000045558	Cd34	CD34 molecule	13	933.248	1.16796	0.0815479	14.3074	1.96631e-46	2.90205e-43
ENSRNOG00000050552	Snap23	synaptosomal-associated protein 23	3	416.884	1.16609	0.10022	11.6073	3.78527e-31	2.51398e-28
ENSRNOG00000015179	Tradd	TNFRSF1A-associated via death domain	19	213.976	1.1541	0.116861	9.8287	8.47053e-23	2.39392e-20
ENSRNOG00000016216	Sft2d3	SFT2 domain containing 3	18	209.046	1.15279	0.113062	10.1455	3.46856e-24	1.2798e-21
ENSRNOG00000019490	Slc20a2	solute carrier family 20 member 2	16	1232.58	1.14672	0.0733618	15.6191	5.3957e-55	1.79178e-51
ENSRNOG00000016538	Itga8	integrin subunit alpha 8	17	1988.68	1.13553	0.0831843	13.6451	2.15864e-42	2.04809e-39
ENSRNOG00000003357	Col3a1	collagen type III alpha 1 chain	9	176420	1.07324	0.0576647	18.6117	2.58179e-77	1.71469e-73
ENSRNOG00000002110	Fam114a1l1	family with sequence similarity 114, member A1-like 1	9	54.9447	1.04509	0.151843	6.7696	1.29143e-11	1.13603e-09
ENSRNOG00000026060	Arsi	arylsulfatase family, member I	18	95.1062	1.03321	0.136142	7.52197	5.3958e-14	6.39932e-12
ENSRNOG00000038365	Plekha2	pleckstrin homology domain containing A2	16	430.672	1.0094	0.0923558	10.91	1.03273e-27	4.89921e-25
ENSRNOG00000018770	Pmaip1	phorbol-12-myristate-13-acetate-induced protein 1	18	309.487	1.00663	0.0927479	10.8245	2.63393e-27	1.16621e-24
ENSRNOG00000060773	Sertad4	SERTA domain containing 4	13	567.484	0.994162	0.117227	8.472	2.41215e-17	4.51277e-15
ENSRNOG00000051570	Gm29106	predicted gene 29106	1	222.086	0.985346	0.0980678	10.0099	1.37836e-23	4.46554e-21
ENSRNOG00000019270	P2ry6	pyrimidinergic receptor P2Y6	1	127.942	0.96327	0.120091	7.97178	1.564e-15	2.41565e-13
ENSRNOG00000020470	Slc25a24	solute carrier family 25 member 24	2	1302.55	0.960888	0.0801831	11.978	4.63533e-33	3.42061e-30
ENSRNOG00000026504	Fam114a1	family with sequence similarity 114, member A1	14	980.652	0.948546	0.0800143	11.847	2.22913e-32	1.5584e-29
ENSRNOG00000003736	Col5a2	collagen type V alpha 2 chain	9	20205.9	0.939967	0.0715144	13.1434	1.85609e-39	1.64363e-36
ENSRNOG00000013461	Ralbp1	ralA binding protein 1	9	1109.47	0.928986	0.0658402	14.1015	3.71656e-45	4.11393e-42
ENSRNOG00000057153	Pla1a	phospholipase A1 member A	11	407.221	0.922391	0.100296	9.18313	4.18726e-20	9.42702e-18
ENSRNOG00000008492	Cfap45	cilia and flagella associated protein 45	13	162.612	0.91955	0.120333	7.61147	2.70991e-14	3.46113e-12
ENSRNOG00000004959	Actr2	ARP2 actin related protein 2 homolog	14	1831.28	0.867078	0.145528	5.96028	2.51799e-09	1.53424e-07
ENSRNOG00000011455	Slc36a4	solute carrier family 36 member 4	8	366.636	0.866233	0.121325	7.13082	9.97708e-13	1.02733e-10
ENSRNOG00000009161	Clasp2	cytoplasmic linker associated protein 2	8	1773.49	0.859283	0.0983924	8.73116	2.5207e-18	5.15115e-16
ENSRNOG00000024382	Fcgr3a	Fc fragment of IgG receptor IIIa	13	44.8059	0.847464	0.153356	5.45228	4.97279e-08	2.38461e-06
ENSRNOG00000023148	Col11a1	collagen type XI alpha 1 chain	2	966.628	0.847031	0.108798	7.78189	7.14469e-15	1.0096e-12
ENSRNOG00000011750	Fam180a	family with sequence similarity 180, member A	4	649.045	0.845939	0.108729	7.77523	7.53098e-15	1.05299e-12
ENSRNOG00000003901	Cfap36	cilia and flagella associated protein 36	14	703.504	0.842011	0.0834303	10.085	6.43919e-24	2.19312e-21
ENSRNOG00000019979	B3galt6	Beta-1,3-galactosyltransferase 6	5	182.534	0.83516	0.104555	7.96169	1.697e-15	2.59094e-13
ENSRNOG00000005861	Hsd11b1	hydroxysteroid 11-beta dehydrogenase 1	13	2684.66	0.832551	0.123723	6.72909	1.70722e-11	1.48215e-09
ENSRNOG00000010676	Smarce1	SWI/SNF related, matrix associated, actin dependent regulator of chromatin, subfamily e, member 1	10	2518.09	0.830748	0.0588644	14.1102	3.28435e-45	3.966e-42
ENSRNOG00000011752	Sh3d19	SH3 domain containing 19	2	451.815	0.82898	0.105856	7.82357	5.13457e-15	7.41332e-13
ENSRNOG00000016374	Fgfr2	fibroblast growth factor receptor 2	1	272.953	0.824133	0.110332	7.45597	8.92072e-14	1.01277e-11
ENSRNOG00000019027	Habp4	hyaluronan binding protein 4	17	782.629	0.822703	0.07932	10.3656	3.55686e-25	1.38958e-22
ENSRNOG00000001068	Rac1	ras-related C3 botulinum toxin substrate 1	12	3679.21	0.818182	0.119768	6.83132	8.41348e-12	7.5511e-10
ENSRNOG00000008754	Flvcr2	feline leukemia virus subgroup C cellular receptor family, member 2	6	56.3613	0.80304	0.14805	5.3745	7.67952e-08	3.46963e-06
ENSRNOG00000017165	Akr1e2	aldo-keto reductase family 1, member E2	17	179.214	0.796014	0.130502	6.08545	1.16168e-09	7.38305e-08
ENSRNOG00000007078	Wisp1	WNT1 inducible signaling pathway protein 1	7	659.15	0.793324	0.0769877	10.2969	7.27347e-25	2.76039e-22
ENSRNOG00000004773	Yaf2	YY1 associated factor 2	7	889.1	0.789023	0.072601	10.8625	1.73873e-27	7.96398e-25
ENSRNOG00000017441	Tpm3	tropomyosin 3	2	4026.84	0.775189	0.0509664	15.2083	3.11544e-52	8.27648e-49
ENSRNOG00000004540	Clec3b	C-type lectin domain family 3, member B	8	251.83	0.770419	0.171604	4.5071	6.57197e-06	0.000180363
ENSRNOG00000008099	Galnt12	polypeptide N-acetylgalactosaminyltransferase 12	5	88.1556	0.764952	0.142681	5.33619	9.49188e-08	4.19157e-06
ENSRNOG00000007422	Vav2	vav guanine nucleotide exchange factor 2	3	1238.72	0.762084	0.0670488	11.3622	6.44845e-30	3.42619e-27
ENSRNOG00000001158	Abcg1	ATP binding cassette subfamily G member 1	20	942.727	0.760653	0.0720132	10.558	4.66317e-26	1.9981e-23
ENSRNOG00000061533	AABR07001926.3		1	120.542	0.753124	0.124542	6.02446	1.69679e-09	1.05815e-07
ENSRNOG00000011884	Golga2	golgin A2	3	1286.57	0.748689	0.14483	5.17031	2.33712e-07	9.52269e-06
ENSRNOG00000052990	Cers5	ceramide synthase 5	7	1797.19	0.748144	0.0789508	9.47415	2.68944e-21	6.86997e-19
ENSRNOG00000022635	Dlg2	discs large MAGUK scaffold protein 2	1	214.028	0.746978	0.115284	6.4666	1.00232e-10	7.56468e-09
ENSRNOG00000023403	Gtpbp3	GTP binding protein 3	16	145.801	0.741616	0.114355	6.46515	1.01201e-10	7.59465e-09
ENSRNOG00000023129	Mfsd9	major facilitator superfamily domain containing 9	9	132.799	0.737453	0.115613	6.35674	2.06076e-10	1.47167e-08
ENSRNOG00000007307	Syde1	synapse defective Rho GTPase homolog 1	7	530.402	0.731466	0.0737058	9.91589	3.55081e-23	1.02534e-20
ENSRNOG00000020994	Slc25a39	solute carrier family 25, member 39	10	1994.64	0.73107	0.088604	8.24972	1.58771e-16	2.70379e-14
ENSRNOG00000007866	Clec2d	C-type lectin domain family 2, member D	4	51.7232	0.730498	0.151505	4.78285	1.72828e-06	5.66833e-05
ENSRNOG00000059552	Zkscan5	zinc finger with KRAB and SCAN domains 5	12	912.007	0.72748	0.0841476	8.64178	5.53419e-18	1.09717e-15
ENSRNOG00000008676	Emp1	epithelial membrane protein 1	4	7037.92	0.716923	0.0681255	10.5231	6.75991e-26	2.806e-23
ENSRNOG00000014426	Lox	lysyl oxidase	18	1756.87	0.71613	0.0877336	8.161	3.32261e-16	5.38222e-14
ENSRNOG00000026415	Col14a1	collagen type XIV alpha 1 chain	7	7691.43	0.708296	0.110056	6.43577	1.22848e-10	9.11615e-09
ENSRNOG00000015029	Dbt	dihydrolipoamide branched chain transacylase E2	2	1109.22	0.70258	0.0912979	7.69335	1.43336e-14	1.92316e-12
ENSRNOG00000020762	Zfp260	zinc finger protein 260	1	78.6328	0.697837	0.139338	4.98517	6.19072e-07	2.32292e-05
ENSRNOG00000008182	Htra3	HtrA serine peptidase 3	14	305.987	0.696727	0.101509	6.85507	7.12768e-12	6.57479e-10
ENSRNOG00000059859	AC106663.2		14	47.5147	0.690543	0.15528	4.41285	1.02019e-05	0.00026262
ENSRNOG00000002529	Rap2c	RAP2C, member of RAS oncogene family	X	1887.41	0.690468	0.0906323	7.61725	2.59133e-14	3.3418e-12
ENSRNOG00000020284	Prkar2a	protein kinase cAMP-dependent type 2 regulatory subunit alpha	8	1135.98	0.68817	0.0872658	7.88373	3.17756e-15	4.63819e-13
ENSRNOG00000012782	Tmem2	transmembrane protein 2	1	3329.38	0.686869	0.0688897	9.96967	2.06914e-23	6.39171e-21
ENSRNOG00000004686	Spop	speckle type BTB/POZ protein	10	797.015	0.686569	0.0899202	7.63229	2.30612e-14	3.0329e-12
ENSRNOG00000020579	Col7a1	collagen type VII alpha 1 chain	8	110.006	0.684862	0.145194	4.70374	2.55443e-06	7.9092e-05
ENSRNOG00000001867	Snap29	synaptosomal-associated protein 29	11	1626.03	0.684543	0.0913082	7.49583	6.58822e-14	7.67643e-12
ENSRNOG00000020087	Zfp90	zinc finger protein 90	19	203.45	0.670943	0.12576	5.32737	9.96451e-08	4.36827e-06
ENSRNOG00000034025	Ptprj	protein tyrosine phosphatase, receptor type, J	3	530.792	0.670805	0.0898676	7.4596	8.67839e-14	9.93751e-12
ENSRNOG00000020706	Kcnn3	potassium calcium-activated channel subfamily N member 3	2	29.8823	0.667454	0.16604	3.97331	7.08809e-05	0.00143087
ENSRNOG00000014382	C2cd5	C2 calcium-dependent domain containing 5	4	198.084	0.663296	0.135134	4.90182	9.49522e-07	3.34549e-05
ENSRNOG00000048043	F2r	coagulation factor II (thrombin) receptor	2	785.412	0.660988	0.0995946	6.63438	3.25864e-11	2.70528e-09
ENSRNOG00000022975	Nfam1	NFAT activating protein with ITAM motif 1	7	33.1045	0.654598	0.171847	3.78744	0.000152209	0.002747
ENSRNOG00000010174	Enpp4	ectonucleotide pyrophosphatase/phosphodiesterase 4	9	348.404	0.65109	0.130798	4.97448	6.54233e-07	2.42742e-05
ENSRNOG00000042460	Hmga2	high mobility group AT-hook 2	7	13.8975	0.650392	0.173325	3.67616	0.000236766	0.00395782
ENSRNOG00000003741	Nptx1	neuronal pentraxin 1	10	34.7656	0.647945	0.161639	3.97221	7.12103e-05	0.00143534
ENSRNOG00000010233	Cald1	caldesmon 1	4	8118.72	0.639887	0.132605	4.82602	1.3929e-06	4.70785e-05
ENSRNOG00000010529	Thbs2	thrombospondin 2	1	2686.78	0.639692	0.0928721	6.88725	5.68802e-12	5.35844e-10
ENSRNOG00000014398	Scara5	scavenger receptor class A, member 5	15	766.209	0.637382	0.0991717	6.42482	1.32026e-10	9.71206e-09
ENSRNOG00000014233	Krt19	keratin 19	10	113.829	0.636935	0.130703	4.85931	1.17793e-06	4.0746e-05
ENSRNOG00000020475	Sart1	squamous cell carcinoma antigen recognized by T cells 1	1	901.341	0.635125	0.120512	5.26902	1.37153e-07	5.85789e-06
ENSRNOG00000017154	Atp11a	ATPase phospholipid transporting 11A	16	707.659	0.632428	0.0808612	7.81785	5.37317e-15	7.6744e-13
ENSRNOG00000011865	Fam96b	family with sequence similarity 96, member B	19	655.684	0.631434	0.0763737	8.26382	1.41084e-16	2.46582e-14
ENSRNOG00000021029	Hamp	hepcidin antimicrobial peptide	1	46.1874	0.630873	0.161667	3.87995	0.00010448	0.00198258
ENSRNOG00000009531	Col9a3	collagen type IX alpha 3 chain	3	85.7638	0.625921	0.132404	4.71024	2.47425e-06	7.71491e-05
ENSRNOG00000017209	Tubb3	tubulin, beta 3 class III	19	1267.08	0.625273	0.0785984	7.95367	1.81065e-15	2.73305e-13
ENSRNOG00000046196	Icos	inducible T-cell co-stimulator	9	26.0499	0.620343	0.168276	3.6457	0.000266665	0.00437298
ENSRNOG00000011675	Zfp40	zinc finger protein 40	1	161.114	0.620267	0.103923	5.95558	2.59144e-09	1.57178e-07
ENSRNOG00000002697	Mtmr1	myotubularin related protein 1	18	794.377	0.619651	0.0685698	9.03337	1.66461e-19	3.68516e-17
ENSRNOG00000011636	Dennd6a	DENN domain containing 6A	16	1277.86	0.619451	0.0800151	7.74014	9.93051e-15	1.35987e-12
ENSRNOG00000051867	LOC103690343	zinc finger protein 260-like	11	274.901	0.619177	0.0943662	6.55416	5.59571e-11	4.45077e-09
ENSRNOG00000056768	AABR07035428.1		12	208.446	0.61736	0.133873	4.60624	4.10024e-06	0.000120228
ENSRNOG00000056658	Xylt1	xylosyltransferase 1	1	54.8661	0.617133	0.156711	3.91798	8.92931e-05	0.00174938
ENSRNOG00000017986	Zfp458	zinc finger protein 458	2	102.316	0.616626	0.142588	4.31389	1.60404e-05	0.000392383
ENSRNOG00000013545	Polr2e	RNA polymerase II subunit E	7	1029.86	0.616505	0.0979018	6.29577	3.05887e-10	2.13847e-08
ENSRNOG00000012472	Pyroxd1	pyridine nucleotide-disulphide oxidoreductase domain 1	4	425.503	0.61509	0.109732	5.60223	2.11616e-08	1.09373e-06
ENSRNOG00000045948	Arl10	ADP-ribosylation factor like GTPase 10	17	137.557	0.613404	0.114643	5.33801	9.39744e-08	4.17479e-06
ENSRNOG00000032973	Il13ra2	interleukin 13 receptor subunit alpha 2	X	20.2041	0.608385	0.172003	3.4905	0.000482118	0.00708915
ENSRNOG00000012206	Dennd5a	DENN domain containing 5A	1	5170.6	0.60783	0.102369	5.93746	2.89466e-09	1.73981e-07
ENSRNOG00000055319	Mrfap1	Morf4 family associated protein 1	14	3774.06	0.607694	0.146163	4.15868	3.20087e-05	0.000710748
ENSRNOG00000020918	Ccnd1	cyclin D1	1	2281.96	0.604858	0.0888259	6.80885	9.83847e-12	8.71229e-10
ENSRNOG00000002433	G3bp2	G3BP stress granule assembly factor 2	14	2729.73	0.600463	0.0542028	11.0771	1.62121e-28	7.97575e-26
ENSRNOG00000056714	Sla	src-like adaptor	7	75.51	0.600361	0.147468	4.05796	4.95042e-05	0.00103881
ENSRNOG00000014311	Slc7a8	solute carrier family 7 member 8	15	22.288	0.599319	0.173152	3.43024	0.00060304	0.00851211
ENSRNOG00000005574	Adamts8	ADAM metallopeptidase with thrombospondin type 1 motif, 8	8	502.117	0.597011	0.0837079	7.12823	1.01665e-12	1.03878e-10
ENSRNOG00000052486	Kcna6	potassium voltage-gated channel subfamily A member 6	4	73.5102	0.595133	0.146157	4.05736	4.96306e-05	0.00103982
ENSRNOG00000020349	Rab3il1	RAB3A interacting protein-like 1	1	164.492	0.595082	0.108974	5.45088	5.01203e-08	2.39478e-06
ENSRNOG00000017941	Optn	optineurin	17	2476.49	0.591555	0.0779929	7.58409	3.34816e-14	4.19563e-12
ENSRNOG00000002202	Sowahb	sosondowah ankyrin repeat domain family member B	14	13.3942	0.590906	0.172152	3.38825	0.000703398	0.00962228
ENSRNOG00000034233	Fyttd1	forty-two-three domain containing 1	11	1570.67	0.590704	0.109761	5.38118	7.39993e-08	3.37729e-06
ENSRNOG00000045844	Impact	impact RWD domain protein	18	1809.96	0.590204	0.100693	5.86084	4.60527e-09	2.68297e-07
ENSRNOG00000007576	Zfp597	zinc finger protein 597	10	137.188	0.590002	0.115359	5.10333	3.33724e-07	1.31539e-05
ENSRNOG00000056487	Oxr1	oxidation resistance 1	7	2623.97	0.588565	0.0841837	6.99088	2.73171e-12	2.66804e-10
ENSRNOG00000056219	Olr1	oxidized low density lipoprotein (lectin-like) receptor 1	4	868.05	0.58612	0.136727	4.28642	1.81577e-05	0.00043773
ENSRNOG00000008749	Col5a1	collagen type V alpha 1 chain	3	10104.3	0.585017	0.0837211	6.98757	2.79695e-12	2.71181e-10
ENSRNOG00000013048	Pde7a	phosphodiesterase 7A	2	548.344	0.584282	0.092671	6.30218	2.93489e-10	2.07363e-08
ENSRNOG00000018778	Cadm1	cell adhesion molecule 1	8	451.695	0.582441	0.0981318	5.93194	2.99367e-09	1.79121e-07
ENSRNOG00000015059	Mcfd2	multiple coagulation factor deficiency 2	6	1174.35	0.581147	0.0928257	6.25957	3.86045e-10	2.67075e-08
ENSRNOG00000020485	Vav3	vav guanine nucleotide exchange factor 3	2	356.116	0.580107	0.121629	4.76715	1.86853e-06	6.05358e-05
