# Supplementary material for: Perm1 regulates cardiac energetics as a downstream target of the histone methyltransferase Smyd1
Source: PLoS One. 2020 Jun 23;15(6):e0234913. doi: 10.1371/journal.pone.0234913 (PMC7310723; doi:10.1371/journal.pone.0234913)
Supplement: S3 Dataset — (XLSX) [file pone.0234913.s007.xlsx]

## Sheet: enrichment.RCTM-2
	#term ID	term description	observed gene count	background gene count	false discovery rate	matching proteins in your network (IDs)	matching proteins in your network (labels)
1	RNO-1430728	Metabolism	145	1330	5.63e-05	ENSRNOP00000000193,ENSRNOP00000000542,ENSRNOP00000000715,ENSRNOP00000000743,ENSRNOP00000000748,ENSRNOP00000000831,ENSRNOP00000001228,ENSRNOP00000001292,ENSRNOP00000002977,ENSRNOP00000003182,ENSRNOP00000003295,ENSRNOP00000003638,ENSRNOP00000003728,ENSRNOP00000004269,ENSRNOP00000004379,ENSRNOP00000004735,ENSRNOP00000005329,ENSRNOP00000005612,ENSRNOP00000005729,ENSRNOP00000005781,ENSRNOP00000005961,…	Aacs,Acer2,Acp5,Acsl1,Acss2,Acss3,Adpgk,Adss,Ahrr,Aldh3a1,Aldoc,Amd1,Apoe,Arf1,Arsi,Asah2,B3galt6,B3gnt2,B4galt3,B4galt5,Bckdk,Car2,Car3,Cers5,Chka,Chpf,Chst11,Chst14,Chst2,Cndp2,Coasy,Cpt1b,Crat,Csnk1g2,Ctps2,Cyb5r3,Cygb,Cyp2u1,Cyp4b1,Cyp4v3,Dbt,Ddhd2,Dgat2,Elovl5,Eno3,Ext1,Fads1,Fdft1,Fitm1,Fpgs,Galk1,Gbe1,Gckr,Ggt7,Glrx5,Glul,Gnai2,Gpd1,Gss,Gys1,Hadh,Has1,Hs3st5,Hsd17b8,Idh1,Idh2,Inpp5k,Ip6k1,…
2	RNO-597592	Post-translational protein modification	121	1050	5.63e-05	ENSRNOP00000000742,ENSRNOP00000001466,ENSRNOP00000001637,ENSRNOP00000002523,ENSRNOP00000003721,ENSRNOP00000004091,ENSRNOP00000004269,ENSRNOP00000004735,ENSRNOP00000004741,ENSRNOP00000005046,ENSRNOP00000005260,ENSRNOP00000005284,ENSRNOP00000005329,ENSRNOP00000006460,ENSRNOP00000006567,ENSRNOP00000007358,ENSRNOP00000007641,ENSRNOP00000007854,ENSRNOP00000008262,ENSRNOP00000008289,ENSRNOP00000008685,…	Adamts12,Adamts19,Adamts8,Adamtsl1,Adamtsl2,Adamtsl3,Ankrd9,Apoe,Arcn1,Arf1,Arf4,Arsi,Asb8,B3galnt2,B3gnt2,B3gnt9,B4galt3,B4galt5,Becn1,Brcc3,Btbd6,Calr,Cd55,Col7a1,Commd10,Copz1,Cul4b,Dcaf11,Dctn5,Dda1,Dph3,Dync1li2,Fbxl22,Fbxo17,Fbxo31,Fbxw4,Fbxw8,Fcgr3a,Fem1a,Foxk1,Fstl1,Fuca2,Galnt12,Galnt16,Galnt7,Gosr2,Hdac2,Hic1,Hist1h2bk,Hist2h2ac,Igfbp4,Kat2b,Klhl11,Klhl41,Klhl42,Large,Lrrc41,Lypd1,Man1b…
3	RNO-392499	Metabolism of proteins	138	1329	0.0005	ENSRNOP00000000742,ENSRNOP00000001466,ENSRNOP00000001637,ENSRNOP00000002523,ENSRNOP00000003721,ENSRNOP00000004091,ENSRNOP00000004269,ENSRNOP00000004735,ENSRNOP00000004741,ENSRNOP00000005046,ENSRNOP00000005260,ENSRNOP00000005284,ENSRNOP00000005329,ENSRNOP00000005995,ENSRNOP00000006460,ENSRNOP00000006567,ENSRNOP00000007358,ENSRNOP00000007641,ENSRNOP00000007854,ENSRNOP00000008262,ENSRNOP00000008289,…	Adamts12,Adamts19,Adamts8,Adamtsl1,Adamtsl2,Adamtsl3,Ankrd9,Apoe,Arcn1,Arf1,Arf4,Arsi,Asb8,B3galnt2,B3gnt2,B3gnt9,B4galt3,B4galt5,Becn1,Brcc3,Btbd6,Calr,Cd55,Col7a1,Commd10,Copz1,Crebrf,Cul4b,Dcaf11,Dctn5,Dda1,Dph3,Dync1li2,Eif4a1,Eif4b,Fbxl22,Fbxo17,Fbxo31,Fbxw4,Fbxw8,Fcgr3a,Fem1a,Foxk1,Fstl1,Fuca2,Galnt12,Galnt16,Galnt7,Gnai1,Gnai2,Gosr2,Hdac2,Hic1,Hist1h2bk,Hist2h2ac,Igf1,Igfbp4,Inha,Kat2b,Klh…
4	RNO-382551	Transport of small molecules	64	495	0.00081	ENSRNOP00000000246,ENSRNOP00000000541,ENSRNOP00000000689,ENSRNOP00000000955,ENSRNOP00000001533,ENSRNOP00000002727,ENSRNOP00000002897,ENSRNOP00000003146,ENSRNOP00000003895,ENSRNOP00000005100,ENSRNOP00000005329,ENSRNOP00000006567,ENSRNOP00000007144,ENSRNOP00000009084,ENSRNOP00000009187,ENSRNOP00000011006,ENSRNOP00000011358,ENSRNOP00000011508,ENSRNOP00000011572,ENSRNOP00000012415,ENSRNOP00000012734,…	Abcb10,Abcb6,Abcd3,Abcg1,Ano4,Ap2m1,Apoe,Atp10a,Atp10d,Atp11a,Atp11c,Atp1b3,Atp6v0d1,Atp6v1a,Atp6v1g1,Car2,Clcn5,Clic2,Cygb,Erlin1,Erlin2,Fxyd6,Lmf1,Lrrc8b,MGC94335,Mylip,Nipal1,Os9,Prkar1a,Prkar2a,Prkar2b,Psmc1,Psmc4,Psmd13,RGD1566189,Rab11fip2,Ryr3,Sar1b,Slc12a6,Slc1a5,Slc20a1,Slc20a2,Slc25a26,Slc26a2,Slc29a1,Slc29a3,Slc2a10,Slc35a2,Slc36a1,Slc36a4,Slc38a4,Slc39a14,Slc39a7,Slc41a2,Slc43a1,Slc43…
5	RNO-9006934	Signaling by Receptor Tyrosine Kinases	44	294	0.00092	ENSRNOP00000001417,ENSRNOP00000001775,ENSRNOP00000001935,ENSRNOP00000002727,ENSRNOP00000004956,ENSRNOP00000005073,ENSRNOP00000005995,ENSRNOP00000008471,ENSRNOP00000009840,ENSRNOP00000009893,ENSRNOP00000010714,ENSRNOP00000011130,ENSRNOP00000011508,ENSRNOP00000012661,ENSRNOP00000013105,ENSRNOP00000014527,ENSRNOP00000014552,ENSRNOP00000016032,ENSRNOP00000017907,ENSRNOP00000018169,ENSRNOP00000018960,…	Abi2,Ap2m1,Aph1a,Atp6v0d1,Atp6v1a,Atp6v1g1,Cilp,Col11a1,Col3a1,Col5a2,Col5a3,Col9a3,Csk,Eps15l1,Fes,Fgf2,Fgfr2,Hbegf,Hnrnpf,Igf1,Kitlg,Lyn,Mapkap1,Mapkapk2,Ngf,Nras,Pdgfa,Pik3ca,Polr2e,Psen2,Ptpn11,Ptpn12,Ptprj,Ptprk,Rac1,Rps6ka5,Sh2b2,Shc2,Thbs2,Tia1,Tns3,Trib3,Vav2,Vav3
6	RNO-5173105	O-linked glycosylation	20	93	0.0044	ENSRNOP00000006460,ENSRNOP00000007358,ENSRNOP00000008262,ENSRNOP00000011112,ENSRNOP00000012286,ENSRNOP00000014552,ENSRNOP00000016474,ENSRNOP00000016506,ENSRNOP00000019630,ENSRNOP00000022924,ENSRNOP00000025693,ENSRNOP00000026543,ENSRNOP00000029738,ENSRNOP00000030753,ENSRNOP00000035825,ENSRNOP00000055317,ENSRNOP00000059410,ENSRNOP00000060767,ENSRNOP00000060927,ENSRNOP00000064130	Adamts12,Adamts19,Adamts8,Adamtsl1,Adamtsl2,Adamtsl3,B3galnt2,B3gnt2,B3gnt9,B4galt5,Galnt12,Galnt16,Galnt7,Large,Pomgnt1,Pomk,Sema5a,Spon2,St6galnac4,Thbs2
7	RNO-1660661	Sphingolipid de novo biosynthesis	12	39	0.0081	ENSRNOP00000000193,ENSRNOP00000003728,ENSRNOP00000010056,ENSRNOP00000014546,ENSRNOP00000018023,ENSRNOP00000025266,ENSRNOP00000028549,ENSRNOP00000040285,ENSRNOP00000047680,ENSRNOP00000051643,ENSRNOP00000059089,ENSRNOP00000061365	Acer2,Cers5,Csnk1g2,Kdsr,Ormdl2,Osbp,Ppap2c,Samd8,Sgms1,Sgpl1,Sphk2,Sptlc1
8	RNO-556833	Metabolism of lipids	57	470	0.0081	ENSRNOP00000000193,ENSRNOP00000000542,ENSRNOP00000001292,ENSRNOP00000003295,ENSRNOP00000003638,ENSRNOP00000003728,ENSRNOP00000010056,ENSRNOP00000010409,ENSRNOP00000010783,ENSRNOP00000011003,ENSRNOP00000013321,ENSRNOP00000013528,ENSRNOP00000013985,ENSRNOP00000013994,ENSRNOP00000014235,ENSRNOP00000014527,ENSRNOP00000014546,ENSRNOP00000014658,ENSRNOP00000015452,ENSRNOP00000015573,ENSRNOP00000016688,…	Aacs,Acer2,Acsl1,Acss3,Arf1,Arsi,Asah2,Cers5,Chka,Cpt1b,Crat,Csnk1g2,Cyp2u1,Cyp4b1,Ddhd2,Dgat2,Elovl5,Fads1,Fdft1,Fitm1,Gpd1,Hadh,Hsd17b8,Inpp5k,Kdsr,Mapkapk2,Mbtps1,Mcat,Mtmr1,Mtmr9,Ormdl2,Osbp,Osbpl6,Pctp,Pik3ca,Pitpnm1,Pla1a,Pla2g15,Pla2g6,Pla2r1,Plekha1,Plekha8,Ppap2c,Ppapdc2,Ptges,Ptpla,RGD1562948,Samd8,Sgms1,Sgpl1,Sin3b,Smarcd3,Sphk2,Sptlc1,Srd5a1,Tbl1xr1,Tgs1
9	RNO-425393	Transport of inorganic cations/anions and amino acids/oligopeptides	16	72	0.0132	ENSRNOP00000005100,ENSRNOP00000007144,ENSRNOP00000009187,ENSRNOP00000011006,ENSRNOP00000011358,ENSRNOP00000014317,ENSRNOP00000015383,ENSRNOP00000016755,ENSRNOP00000019618,ENSRNOP00000024374,ENSRNOP00000025294,ENSRNOP00000025784,ENSRNOP00000026418,ENSRNOP00000059118,ENSRNOP00000060053,ENSRNOP00000066499	Slc12a6,Slc1a5,Slc20a1,Slc20a2,Slc25a26,Slc26a2,Slc36a1,Slc36a4,Slc38a4,Slc43a1,Slc43a2,Slc7a11,Slc7a5,Slc7a8,Slc9a9,Sri
10	RNO-352230	Amino acid transport across the plasma membrane	9	25	0.0203	ENSRNOP00000005100,ENSRNOP00000009187,ENSRNOP00000011006,ENSRNOP00000014317,ENSRNOP00000015383,ENSRNOP00000016755,ENSRNOP00000019618,ENSRNOP00000025784,ENSRNOP00000060053	Slc1a5,Slc36a1,Slc36a4,Slc38a4,Slc43a1,Slc43a2,Slc7a11,Slc7a5,Slc7a8
11	RNO-425407	SLC-mediated transmembrane transport	25	162	0.0296	ENSRNOP00000000541,ENSRNOP00000000689,ENSRNOP00000005100,ENSRNOP00000007144,ENSRNOP00000009187,ENSRNOP00000011006,ENSRNOP00000011358,ENSRNOP00000011572,ENSRNOP00000013066,ENSRNOP00000014317,ENSRNOP00000015383,ENSRNOP00000016755,ENSRNOP00000019618,ENSRNOP00000024281,ENSRNOP00000024374,ENSRNOP00000025294,ENSRNOP00000025784,ENSRNOP00000026418,ENSRNOP00000026831,ENSRNOP00000027878,ENSRNOP00000037391,…	Slc12a6,Slc1a5,Slc20a1,Slc20a2,Slc25a26,Slc26a2,Slc29a1,Slc29a3,Slc2a10,Slc35a2,Slc36a1,Slc36a4,Slc38a4,Slc39a14,Slc39a7,Slc41a2,Slc43a1,Slc43a2,Slc50a1,Slc7a11,Slc7a5,Slc7a8,Slc9a9,Slco2b1,Sri
12	RNO-8948216	Collagen chain trimerization	9	27	0.0296	ENSRNOP00000004956,ENSRNOP00000005073,ENSRNOP00000013105,ENSRNOP00000023794,ENSRNOP00000027897,ENSRNOP00000027994,ENSRNOP00000057564,ENSRNOP00000058947,ENSRNOP00000063778	Col11a1,Col14a1,Col16a1,Col3a1,Col5a2,Col5a3,Col7a1,Col8a1,Col9a3
13	RNO-1630316	Glycosaminoglycan metabolism	16	82	0.0331	ENSRNOP00000000743,ENSRNOP00000004735,ENSRNOP00000006109,ENSRNOP00000008582,ENSRNOP00000012017,ENSRNOP00000012286,ENSRNOP00000014824,ENSRNOP00000014979,ENSRNOP00000024374,ENSRNOP00000027060,ENSRNOP00000027165,ENSRNOP00000031943,ENSRNOP00000051302,ENSRNOP00000060927,ENSRNOP00000065660,ENSRNOP00000065940	B3galt6,B3gnt2,B4galt3,B4galt5,Chpf,Chst11,Chst14,Chst2,Ext1,Has1,Hs3st5,Lum,Naglu,Papss2,Sdc1,Slc26a2
14	RNO-204998	Cell death signalling via NRAGE, NRIF and NADE	13	58	0.0338	ENSRNOP00000001417,ENSRNOP00000006425,ENSRNOP00000009517,ENSRNOP00000009893,ENSRNOP00000022200,ENSRNOP00000023352,ENSRNOP00000023945,ENSRNOP00000027182,ENSRNOP00000027813,ENSRNOP00000039072,ENSRNOP00000044001,ENSRNOP00000049605,ENSRNOP00000053129	Aph1a,Arhgef2,Kalrn,Mcf2l,Net1,Ngf,Prex1,Psen2,Rac1,Sos2,Tiam1,Vav2,Vav3
15	RNO-71387	Metabolism of carbohydrates	28	197	0.0338	ENSRNOP00000000743,ENSRNOP00000002977,ENSRNOP00000004735,ENSRNOP00000005612,ENSRNOP00000005729,ENSRNOP00000006109,ENSRNOP00000008525,ENSRNOP00000008582,ENSRNOP00000012017,ENSRNOP00000012286,ENSRNOP00000013022,ENSRNOP00000014824,ENSRNOP00000014979,ENSRNOP00000015535,ENSRNOP00000024374,ENSRNOP00000026316,ENSRNOP00000027060,ENSRNOP00000027165,ENSRNOP00000028271,ENSRNOP00000031943,ENSRNOP00000051302,…	Adpgk,Aldoc,B3galt6,B3gnt2,B4galt3,B4galt5,Chpf,Chst11,Chst14,Chst2,Eno3,Ext1,Galk1,Gbe1,Gckr,Gys1,Has1,Hs3st5,Lum,Mrfap1,Naglu,Papss2,Pc,Pfkfb2,Pgam1,Pgm2,Sdc1,Slc26a2
16	RNO-3000171	Non-integrin membrane-ECM interactions	8	23	0.0347	ENSRNOP00000001775,ENSRNOP00000004956,ENSRNOP00000005073,ENSRNOP00000008582,ENSRNOP00000023388,ENSRNOP00000023794,ENSRNOP00000027897,ENSRNOP00000047702	Col11a1,Col3a1,Col4a6,Col5a2,Col5a3,Fgf2,Pdgfa,Sdc1
17	RNO-186797	Signaling by PDGF	10	37	0.0365	ENSRNOP00000001775,ENSRNOP00000004956,ENSRNOP00000005073,ENSRNOP00000013105,ENSRNOP00000014527,ENSRNOP00000014552,ENSRNOP00000017907,ENSRNOP00000027897,ENSRNOP00000036381,ENSRNOP00000041842	Col3a1,Col5a2,Col5a3,Col9a3,Nras,Pdgfa,Pik3ca,Ptpn11,Ptpn12,Thbs2
18	RNO-422475	Axon guidance	28	201	0.0367	ENSRNOP00000001417,ENSRNOP00000004956,ENSRNOP00000005073,ENSRNOP00000006607,ENSRNOP00000007412,ENSRNOP00000009893,ENSRNOP00000011130,ENSRNOP00000011499,ENSRNOP00000012996,ENSRNOP00000013105,ENSRNOP00000014527,ENSRNOP00000016032,ENSRNOP00000016506,ENSRNOP00000018899,ENSRNOP00000023452,ENSRNOP00000027813,ENSRNOP00000027897,ENSRNOP00000036381,ENSRNOP00000039072,ENSRNOP00000041842,ENSRNOP00000044001,…	Actr2,Ap2m1,Aph1a,Arpc3,Col3a1,Col5a2,Col5a3,Col9a3,Dpysl2,Enah,Fes,Kalrn,Lyn,Nras,Ntn4,Pdlim7,Pik3ca,Psen2,Ptpn11,Ptprc,Rac1,Rps6ka5,Sema5a,Spta1,Tiam1,Tubb3,Vav2,Vav3
19	RNO-69278	Cell Cycle, Mitotic	45	387	0.0388	ENSRNOP00000000817,ENSRNOP00000001095,ENSRNOP00000001685,ENSRNOP00000003437,ENSRNOP00000004310,ENSRNOP00000004525,ENSRNOP00000005329,ENSRNOP00000005463,ENSRNOP00000006093,ENSRNOP00000006190,ENSRNOP00000007776,ENSRNOP00000007963,ENSRNOP00000010696,ENSRNOP00000011130,ENSRNOP00000012415,ENSRNOP00000012545,ENSRNOP00000013362,ENSRNOP00000014993,ENSRNOP00000015318,ENSRNOP00000016220,ENSRNOP00000017753,…	Ajuba,Anapc4,Ccnd1,Ccne2,Cdc23,Cdc27,Cdkn1c,Cenpf,Cep164,Cep76,Clasp2,Clip1,Cntrl,Dync1li2,Ercc6l,Fen1,H2afx,Hist1h2bk,Hist2h2ac,LOC681185,Lyn,Mapre1,Mcm2,Mcm5,Mcph1,Nedd1,Nek7,Ninl,Orc6,Pds5a,Pmf1,Ppp1cb,Ppp1cc,Ppp2r2a,Ppp2r5b,Prkar2b,Psmc1,Psmc4,Psmd13,Ssna1,Stag2,Tubb3,Tubb5,Wee1,Zwint
20	RNO-1433557	Signaling by SCF-KIT	8	26	0.0414	ENSRNOP00000001417,ENSRNOP00000001935,ENSRNOP00000008471,ENSRNOP00000011130,ENSRNOP00000014527,ENSRNOP00000016032,ENSRNOP00000036381,ENSRNOP00000041842	Fes,Kitlg,Lyn,Nras,Pik3ca,Ptpn11,Rac1,Sh2b2
21	RNO-1474290	Collagen formation	15	81	0.0414	ENSRNOP00000004956,ENSRNOP00000005073,ENSRNOP00000010293,ENSRNOP00000013105,ENSRNOP00000020669,ENSRNOP00000021144,ENSRNOP00000023794,ENSRNOP00000027897,ENSRNOP00000027994,ENSRNOP00000047702,ENSRNOP00000057564,ENSRNOP00000058947,ENSRNOP00000063778,ENSRNOP00000065314,ENSRNOP00000067519	Col11a1,Col14a1,Col16a1,Col3a1,Col4a3,Col4a6,Col5a2,Col5a3,Col7a1,Col8a1,Col9a3,Lox,Loxl3,Loxl4,PCOLCE2
22	RNO-1566948	Elastic fibre formation	9	32	0.0414	ENSRNOP00000003361,ENSRNOP00000010293,ENSRNOP00000010932,ENSRNOP00000013516,ENSRNOP00000021144,ENSRNOP00000022424,ENSRNOP00000022713,ENSRNOP00000060968,ENSRNOP00000065314	Emilin1,Emilin3,Itga8,Itgb8,Lox,Loxl3,Loxl4,Mfap3,Tgfb3
23	RNO-1640170	Cell Cycle	50	449	0.0414	ENSRNOP00000000817,ENSRNOP00000001095,ENSRNOP00000001685,ENSRNOP00000003437,ENSRNOP00000004310,ENSRNOP00000004525,ENSRNOP00000005329,ENSRNOP00000005463,ENSRNOP00000006093,ENSRNOP00000006190,ENSRNOP00000007776,ENSRNOP00000007963,ENSRNOP00000010696,ENSRNOP00000011130,ENSRNOP00000012415,ENSRNOP00000012545,ENSRNOP00000013362,ENSRNOP00000014993,ENSRNOP00000015318,ENSRNOP00000016220,ENSRNOP00000017291,…	Ajuba,Anapc4,Brcc3,Ccnd1,Ccne2,Cdc23,Cdc27,Cdkn1c,Cenpf,Cep164,Cep76,Clasp2,Clip1,Cntrl,Dync1li2,Ercc6l,Fen1,H2afx,Hist1h2bk,Hist2h2ac,LOC681185,Lyn,Mapre1,Mcm2,Mcm5,Mcph1,Nedd1,Nek7,Ninl,Orc6,Pds5a,Pias4,Pmf1,Ppp1cb,Ppp1cc,Ppp2r2a,Ppp2r5b,Prkar2b,Psmc1,Psmc4,Psmd13,RGD1564788,Rbbp8,Ssna1,Stag2,Tubb3,Tubb5,Uimc1,Wee1,Zwint
24	RNO-1650814	Collagen biosynthesis and modifying enzymes	12	54	0.0414	ENSRNOP00000004956,ENSRNOP00000005073,ENSRNOP00000013105,ENSRNOP00000020669,ENSRNOP00000023794,ENSRNOP00000027897,ENSRNOP00000027994,ENSRNOP00000047702,ENSRNOP00000057564,ENSRNOP00000058947,ENSRNOP00000063778,ENSRNOP00000067519	Col11a1,Col14a1,Col16a1,Col3a1,Col4a3,Col4a6,Col5a2,Col5a3,Col7a1,Col8a1,Col9a3,PCOLCE2
25	RNO-2022090	Assembly of collagen fibrils and other multimeric structures	12	54	0.0414	ENSRNOP00000004956,ENSRNOP00000005073,ENSRNOP00000010293,ENSRNOP00000013105,ENSRNOP00000021144,ENSRNOP00000023794,ENSRNOP00000027897,ENSRNOP00000027994,ENSRNOP00000047702,ENSRNOP00000057564,ENSRNOP00000063778,ENSRNOP00000065314	Col11a1,Col14a1,Col3a1,Col4a6,Col5a2,Col5a3,Col7a1,Col8a1,Col9a3,Lox,Loxl3,Loxl4
26	RNO-419812	Calcitonin-like ligand receptors	5	8	0.0414	ENSRNOP00000006462,ENSRNOP00000010866,ENSRNOP00000027012,ENSRNOP00000043210,ENSRNOP00000051266	Adm2,Calcrl,Ramp1,Ramp2,Ramp3
	RNO-428157	Sphingolipid metabolism	14	72	0.0414	ENSRNOP00000000193,ENSRNOP00000003728,ENSRNOP00000010056,ENSRNOP00000014546,ENSRNOP00000016688,ENSRNOP00000018023,ENSRNOP00000025266,ENSRNOP00000028549,ENSRNOP00000033542,ENSRNOP00000040285,ENSRNOP00000047680,ENSRNOP00000051643,ENSRNOP00000059089,ENSRNOP00000061365	Acer2,Arsi,Asah2,Cers5,Csnk1g2,Kdsr,Ormdl2,Osbp,Ppap2c,Samd8,Sgms1,Sgpl1,Sphk2,Sptlc1
	RNO-69620	Cell Cycle Checkpoints	29	218	0.0414	ENSRNOP00000001685,ENSRNOP00000004310,ENSRNOP00000004525,ENSRNOP00000005329,ENSRNOP00000006093,ENSRNOP00000007963,ENSRNOP00000010696,ENSRNOP00000012545,ENSRNOP00000013362,ENSRNOP00000016220,ENSRNOP00000017291,ENSRNOP00000019642,ENSRNOP00000022231,ENSRNOP00000022704,ENSRNOP00000025129,ENSRNOP00000025819,ENSRNOP00000027441,ENSRNOP00000029646,ENSRNOP00000035675,ENSRNOP00000035958,ENSRNOP00000036204,…	Anapc4,Brcc3,Ccne2,Cdc23,Cdc27,Cenpf,Clasp2,Clip1,Dync1li2,Ercc6l,H2afx,Hist1h2bk,LOC681185,Mapre1,Mcm2,Mcm5,Orc6,Pias4,Pmf1,Ppp1cc,Ppp2r5b,Psmc1,Psmc4,Psmd13,RGD1564788,Rbbp8,Uimc1,Wee1,Zwint
	RNO-8951664	Neddylation	26	189	0.0414	ENSRNOP00000002523,ENSRNOP00000005260,ENSRNOP00000005329,ENSRNOP00000009969,ENSRNOP00000010610,ENSRNOP00000013704,ENSRNOP00000015821,ENSRNOP00000017363,ENSRNOP00000017949,ENSRNOP00000018506,ENSRNOP00000019642,ENSRNOP00000019768,ENSRNOP00000021217,ENSRNOP00000022695,ENSRNOP00000023287,ENSRNOP00000023299,ENSRNOP00000023810,ENSRNOP00000025819,ENSRNOP00000027006,ENSRNOP00000027050,ENSRNOP00000056736,…	Ankrd9,Asb8,Btbd6,Commd10,Cul4b,Dcaf11,Dda1,Fbxl22,Fbxo17,Fbxo31,Fbxw4,Fbxw8,Fem1a,Klhl11,Klhl41,Klhl42,Lrrc41,Neurl2,Psmc1,Psmc4,Psmd13,Rnf7,Spsb1,Spsb4,Ube2f,Wsb1
	RNO-212165	Epigenetic regulation of gene expression	12	57	0.0415	ENSRNOP00000000086,ENSRNOP00000008399,ENSRNOP00000018169,ENSRNOP00000019126,ENSRNOP00000025651,ENSRNOP00000025787,ENSRNOP00000040177,ENSRNOP00000042325,ENSRNOP00000056303,ENSRNOP00000056469,ENSRNOP00000058599,ENSRNOP00000067921	H2afx,Hist1h2bk,Hist2h2ac,Kat2b,Mtf2,Phf1,Polr1c,Polr2e,Rrp8,Sf3b1,Suv39h1,Tdg
10	RNO-352230	Amino acid transport across the plasma membrane	9	25	0.0203	ENSRNOP00000005100,ENSRNOP00000009187,ENSRNOP00000011006,ENSRNOP00000014317,ENSRNOP00000015383,ENSRNOP00000016755,ENSRNOP00000019618,ENSRNOP00000025784,ENSRNOP00000060053	Slc1a5,Slc36a1,Slc36a4,Slc38a4,Slc43a1,Slc43a2,Slc7a11,Slc7a5,Slc7a8
9	RNO-425393	Transport of inorganic cations/anions and amino acids/oligopeptides	16	72	0.0132	ENSRNOP00000005100,ENSRNOP00000007144,ENSRNOP00000009187,ENSRNOP00000011006,ENSRNOP00000011358,ENSRNOP00000014317,ENSRNOP00000015383,ENSRNOP00000016755,ENSRNOP00000019618,ENSRNOP00000024374,ENSRNOP00000025294,ENSRNOP00000025784,ENSRNOP00000026418,ENSRNOP00000059118,ENSRNOP00000060053,ENSRNOP00000066499	Slc12a6,Slc1a5,Slc20a1,Slc20a2,Slc25a26,Slc26a2,Slc36a1,Slc36a4,Slc38a4,Slc43a1,Slc43a2,Slc7a11,Slc7a5,Slc7a8,Slc9a9,Sri
8	RNO-556833	Metabolism of lipids	57	470	0.0081	ENSRNOP00000000193,ENSRNOP00000000542,ENSRNOP00000001292,ENSRNOP00000003295,ENSRNOP00000003638,ENSRNOP00000003728,ENSRNOP00000010056,ENSRNOP00000010409,ENSRNOP00000010783,ENSRNOP00000011003,ENSRNOP00000013321,ENSRNOP00000013528,ENSRNOP00000013985,ENSRNOP00000013994,ENSRNOP00000014235,ENSRNOP00000014527,ENSRNOP00000014546,ENSRNOP00000014658,ENSRNOP00000015452,ENSRNOP00000015573,ENSRNOP00000016688,…	Aacs,Acer2,Acsl1,Acss3,Arf1,Arsi,Asah2,Cers5,Chka,Cpt1b,Crat,Csnk1g2,Cyp2u1,Cyp4b1,Ddhd2,Dgat2,Elovl5,Fads1,Fdft1,Fitm1,Gpd1,Hadh,Hsd17b8,Inpp5k,Kdsr,Mapkapk2,Mbtps1,Mcat,Mtmr1,Mtmr9,Ormdl2,Osbp,Osbpl6,Pctp,Pik3ca,Pitpnm1,Pla1a,Pla2g15,Pla2g6,Pla2r1,Plekha1,Plekha8,Ppap2c,Ppapdc2,Ptges,Ptpla,RGD1562948,Samd8,Sgms1,Sgpl1,Sin3b,Smarcd3,Sphk2,Sptlc1,Srd5a1,Tbl1xr1,Tgs1
7	RNO-1660661	Sphingolipid de novo biosynthesis	12	39	0.0081	ENSRNOP00000000193,ENSRNOP00000003728,ENSRNOP00000010056,ENSRNOP00000014546,ENSRNOP00000018023,ENSRNOP00000025266,ENSRNOP00000028549,ENSRNOP00000040285,ENSRNOP00000047680,ENSRNOP00000051643,ENSRNOP00000059089,ENSRNOP00000061365	Acer2,Cers5,Csnk1g2,Kdsr,Ormdl2,Osbp,Ppap2c,Samd8,Sgms1,Sgpl1,Sphk2,Sptlc1
6	RNO-5173105	O-linked glycosylation	20	93	0.0044	ENSRNOP00000006460,ENSRNOP00000007358,ENSRNOP00000008262,ENSRNOP00000011112,ENSRNOP00000012286,ENSRNOP00000014552,ENSRNOP00000016474,ENSRNOP00000016506,ENSRNOP00000019630,ENSRNOP00000022924,ENSRNOP00000025693,ENSRNOP00000026543,ENSRNOP00000029738,ENSRNOP00000030753,ENSRNOP00000035825,ENSRNOP00000055317,ENSRNOP00000059410,ENSRNOP00000060767,ENSRNOP00000060927,ENSRNOP00000064130	Adamts12,Adamts19,Adamts8,Adamtsl1,Adamtsl2,Adamtsl3,B3galnt2,B3gnt2,B3gnt9,B4galt5,Galnt12,Galnt16,Galnt7,Large,Pomgnt1,Pomk,Sema5a,Spon2,St6galnac4,Thbs2
5	RNO-9006934	Signaling by Receptor Tyrosine Kinases	44	294	0.00092	ENSRNOP00000001417,ENSRNOP00000001775,ENSRNOP00000001935,ENSRNOP00000002727,ENSRNOP00000004956,ENSRNOP00000005073,ENSRNOP00000005995,ENSRNOP00000008471,ENSRNOP00000009840,ENSRNOP00000009893,ENSRNOP00000010714,ENSRNOP00000011130,ENSRNOP00000011508,ENSRNOP00000012661,ENSRNOP00000013105,ENSRNOP00000014527,ENSRNOP00000014552,ENSRNOP00000016032,ENSRNOP00000017907,ENSRNOP00000018169,ENSRNOP00000018960,…	Abi2,Ap2m1,Aph1a,Atp6v0d1,Atp6v1a,Atp6v1g1,Cilp,Col11a1,Col3a1,Col5a2,Col5a3,Col9a3,Csk,Eps15l1,Fes,Fgf2,Fgfr2,Hbegf,Hnrnpf,Igf1,Kitlg,Lyn,Mapkap1,Mapkapk2,Ngf,Nras,Pdgfa,Pik3ca,Polr2e,Psen2,Ptpn11,Ptpn12,Ptprj,Ptprk,Rac1,Rps6ka5,Sh2b2,Shc2,Thbs2,Tia1,Tns3,Trib3,Vav2,Vav3
4	RNO-382551	Transport of small molecules	64	495	0.00081	ENSRNOP00000000246,ENSRNOP00000000541,ENSRNOP00000000689,ENSRNOP00000000955,ENSRNOP00000001533,ENSRNOP00000002727,ENSRNOP00000002897,ENSRNOP00000003146,ENSRNOP00000003895,ENSRNOP00000005100,ENSRNOP00000005329,ENSRNOP00000006567,ENSRNOP00000007144,ENSRNOP00000009084,ENSRNOP00000009187,ENSRNOP00000011006,ENSRNOP00000011358,ENSRNOP00000011508,ENSRNOP00000011572,ENSRNOP00000012415,ENSRNOP00000012734,…	Abcb10,Abcb6,Abcd3,Abcg1,Ano4,Ap2m1,Apoe,Atp10a,Atp10d,Atp11a,Atp11c,Atp1b3,Atp6v0d1,Atp6v1a,Atp6v1g1,Car2,Clcn5,Clic2,Cygb,Erlin1,Erlin2,Fxyd6,Lmf1,Lrrc8b,MGC94335,Mylip,Nipal1,Os9,Prkar1a,Prkar2a,Prkar2b,Psmc1,Psmc4,Psmd13,RGD1566189,Rab11fip2,Ryr3,Sar1b,Slc12a6,Slc1a5,Slc20a1,Slc20a2,Slc25a26,Slc26a2,Slc29a1,Slc29a3,Slc2a10,Slc35a2,Slc36a1,Slc36a4,Slc38a4,Slc39a14,Slc39a7,Slc41a2,Slc43a1,Slc43…
3	RNO-392499	Metabolism of proteins	138	1329	0.0005	ENSRNOP00000000742,ENSRNOP00000001466,ENSRNOP00000001637,ENSRNOP00000002523,ENSRNOP00000003721,ENSRNOP00000004091,ENSRNOP00000004269,ENSRNOP00000004735,ENSRNOP00000004741,ENSRNOP00000005046,ENSRNOP00000005260,ENSRNOP00000005284,ENSRNOP00000005329,ENSRNOP00000005995,ENSRNOP00000006460,ENSRNOP00000006567,ENSRNOP00000007358,ENSRNOP00000007641,ENSRNOP00000007854,ENSRNOP00000008262,ENSRNOP00000008289,…	Adamts12,Adamts19,Adamts8,Adamtsl1,Adamtsl2,Adamtsl3,Ankrd9,Apoe,Arcn1,Arf1,Arf4,Arsi,Asb8,B3galnt2,B3gnt2,B3gnt9,B4galt3,B4galt5,Becn1,Brcc3,Btbd6,Calr,Cd55,Col7a1,Commd10,Copz1,Crebrf,Cul4b,Dcaf11,Dctn5,Dda1,Dph3,Dync1li2,Eif4a1,Eif4b,Fbxl22,Fbxo17,Fbxo31,Fbxw4,Fbxw8,Fcgr3a,Fem1a,Foxk1,Fstl1,Fuca2,Galnt12,Galnt16,Galnt7,Gnai1,Gnai2,Gosr2,Hdac2,Hic1,Hist1h2bk,Hist2h2ac,Igf1,Igfbp4,Inha,Kat2b,Klh…
2	RNO-597592	Post-translational protein modification	121	1050	5.63e-05	ENSRNOP00000000742,ENSRNOP00000001466,ENSRNOP00000001637,ENSRNOP00000002523,ENSRNOP00000003721,ENSRNOP00000004091,ENSRNOP00000004269,ENSRNOP00000004735,ENSRNOP00000004741,ENSRNOP00000005046,ENSRNOP00000005260,ENSRNOP00000005284,ENSRNOP00000005329,ENSRNOP00000006460,ENSRNOP00000006567,ENSRNOP00000007358,ENSRNOP00000007641,ENSRNOP00000007854,ENSRNOP00000008262,ENSRNOP00000008289,ENSRNOP00000008685,…	Adamts12,Adamts19,Adamts8,Adamtsl1,Adamtsl2,Adamtsl3,Ankrd9,Apoe,Arcn1,Arf1,Arf4,Arsi,Asb8,B3galnt2,B3gnt2,B3gnt9,B4galt3,B4galt5,Becn1,Brcc3,Btbd6,Calr,Cd55,Col7a1,Commd10,Copz1,Cul4b,Dcaf11,Dctn5,Dda1,Dph3,Dync1li2,Fbxl22,Fbxo17,Fbxo31,Fbxw4,Fbxw8,Fcgr3a,Fem1a,Foxk1,Fstl1,Fuca2,Galnt12,Galnt16,Galnt7,Gosr2,Hdac2,Hic1,Hist1h2bk,Hist2h2ac,Igfbp4,Kat2b,Klhl11,Klhl41,Klhl42,Large,Lrrc41,Lypd1,Man1b…
1	RNO-1430728	Metabolism	145	1330	5.63e-05	ENSRNOP00000000193,ENSRNOP00000000542,ENSRNOP00000000715,ENSRNOP00000000743,ENSRNOP00000000748,ENSRNOP00000000831,ENSRNOP00000001228,ENSRNOP00000001292,ENSRNOP00000002977,ENSRNOP00000003182,ENSRNOP00000003295,ENSRNOP00000003638,ENSRNOP00000003728,ENSRNOP00000004269,ENSRNOP00000004379,ENSRNOP00000004735,ENSRNOP00000005329,ENSRNOP00000005612,ENSRNOP00000005729,ENSRNOP00000005781,ENSRNOP00000005961,…	Aacs,Acer2,Acp5,Acsl1,Acss2,Acss3,Adpgk,Adss,Ahrr,Aldh3a1,Aldoc,Amd1,Apoe,Arf1,Arsi,Asah2,B3galt6,B3gnt2,B4galt3,B4galt5,Bckdk,Car2,Car3,Cers5,Chka,Chpf,Chst11,Chst14,Chst2,Cndp2,Coasy,Cpt1b,Crat,Csnk1g2,Ctps2,Cyb5r3,Cygb,Cyp2u1,Cyp4b1,Cyp4v3,Dbt,Ddhd2,Dgat2,Elovl5,Eno3,Ext1,Fads1,Fdft1,Fitm1,Fpgs,Galk1,Gbe1,Gckr,Ggt7,Glrx5,Glul,Gnai2,Gpd1,Gss,Gys1,Hadh,Has1,Hs3st5,Hsd17b8,Idh1,Idh2,Inpp5k,Ip6k1,…
