# Supplementary material for: Perm1 regulates cardiac energetics as a downstream target of the histone methyltransferase Smyd1
Source: PLoS One. 2020 Jun 23;15(6):e0234913. doi: 10.1371/journal.pone.0234913 (PMC7310723; doi:10.1371/journal.pone.0234913)
Supplement: S4 Dataset — (XLSX) [file pone.0234913.s008.xlsx]

## Sheet: enrichment.KEGG-2
#term ID	term description	observed gene count	background gene count	false discovery rate	matching proteins in your network (IDs)	matching proteins in your network (labels)
rno01100	Metabolic pathways	70	1240	1.6e-45	ENSRNOP00000000193,ENSRNOP00000000542,ENSRNOP00000000715,ENSRNOP00000000748,ENSRNOP00000001228,ENSRNOP00000003182,ENSRNOP00000003638,ENSRNOP00000003728,ENSRNOP00000004269,ENSRNOP00000004379,ENSRNOP00000004735,ENSRNOP00000005612,ENSRNOP00000005961,ENSRNOP00000007259,ENSRNOP00000008525,ENSRNOP00000009552,ENSRNOP00000010056,ENSRNOP00000010656,ENSRNOP00000012286,ENSRNOP00000013022,ENSRNOP00000013994,…	Acer2,Acp5,Acsl1,Acss2,Acss3,Adpgk,Adss,Aldh3a1,Aldoc,Amd1,Asah2,B3galt6,B3gnt2,B4galt3,Cers5,Chka,Chpf,Cndp2,Coasy,Ctps2,Cyp2u1,Dbt,Dgat2,Eno3,Ext1,Fdft1,Fpgs,Galk1,Gbe1,Ggt7,Glul,Gss,Gys1,Hadh,Hsd17b8,Idh1,Idh2,Inpp5k,Ipmk,Itpk1,Kdsr,Lipt2,Mat2b,Mcat,Mthfd2l,Mtmr1,Nadk,Naglu,Ndufb8,Ndufs8,Odc1,Papss2,Pc,Pdhx,Pgam1,Phgdh,Pla2g6,Ppap2c,Psph,Ptges,Pycr2,Rrm2b,Scly,Sdhd,Sgms1,Sgpl1,Sphk2,Sptlc1,Tht…
rno01230	Biosynthesis of amino acids	11	73	5.9e-10	ENSRNOP00000001228,ENSRNOP00000004269,ENSRNOP00000004379,ENSRNOP00000005612,ENSRNOP00000015535,ENSRNOP00000019059,ENSRNOP00000020322,ENSRNOP00000026316,ENSRNOP00000053019,ENSRNOP00000065690,ENSRNOP00000065890	Aldoc,Eno3,Glul,Idh1,Idh2,Mat2b,Pc,Pgam1,Phgdh,Psph,Pycr2
rno00600	Sphingolipid metabolism	9	48	6.23e-09	ENSRNOP00000000193,ENSRNOP00000003728,ENSRNOP00000010056,ENSRNOP00000014546,ENSRNOP00000016688,ENSRNOP00000028549,ENSRNOP00000040285,ENSRNOP00000051643,ENSRNOP00000059089	Acer2,Asah2,Cers5,Kdsr,Ppap2c,Sgms1,Sgpl1,Sphk2,Sptlc1
rno01200	Carbon metabolism	11	112	1.99e-08	ENSRNOP00000001228,ENSRNOP00000005612,ENSRNOP00000013022,ENSRNOP00000015535,ENSRNOP00000019059,ENSRNOP00000020322,ENSRNOP00000026316,ENSRNOP00000053019,ENSRNOP00000055942,ENSRNOP00000059987,ENSRNOP00000065690	Acss2,Adpgk,Aldoc,Eno3,Idh1,Idh2,Pc,Pgam1,Phgdh,Psph,Sdhd
rno01212	Fatty acid metabolism	7	51	3.43e-06	ENSRNOP00000010409,ENSRNOP00000013985,ENSRNOP00000013994,ENSRNOP00000014235,ENSRNOP00000014658,ENSRNOP00000027834,ENSRNOP00000059743	Acsl1,Cpt1b,Elovl5,Fads1,Hadh,Mcat,Ptpla
rno04071	Sphingolipid signaling pathway	9	116	3.68e-06	ENSRNOP00000010056,ENSRNOP00000014527,ENSRNOP00000014546,ENSRNOP00000016688,ENSRNOP00000022550,ENSRNOP00000028549,ENSRNOP00000040285,ENSRNOP00000051643,ENSRNOP00000059089	Acer2,Asah2,Cers5,Gnai2,Pik3ca,Sgms1,Sgpl1,Sphk2,Sptlc1
rno00480	Glutathione metabolism	6	52	5.42e-05	ENSRNOP00000007259,ENSRNOP00000019059,ENSRNOP00000020322,ENSRNOP00000025315,ENSRNOP00000025657,ENSRNOP00000038047	Ggt7,Gss,Idh1,Idh2,Odc1,Rrm2b
rno00010	Glycolysis / Gluconeogenesis	6	59	9.33e-05	ENSRNOP00000003182,ENSRNOP00000005612,ENSRNOP00000013022,ENSRNOP00000015535,ENSRNOP00000059987,ENSRNOP00000065690	Acss2,Adpgk,Aldh3a1,Aldoc,Eno3,Pgam1
rno00532	Glycosaminoglycan biosynthesis - chondroitin sulfate / dermatan sulfate	4	20	0.00035	ENSRNOP00000012017,ENSRNOP00000027060,ENSRNOP00000027165,ENSRNOP00000065940	B3galt6,Chpf,Chst11,Chst14
rno04070	Phosphatidylinositol signaling system	6	91	0.00076	ENSRNOP00000000748,ENSRNOP00000003638,ENSRNOP00000010656,ENSRNOP00000014527,ENSRNOP00000043157,ENSRNOP00000044935	Inpp5k,Ip6k1,Ipmk,Itpk1,Mtmr1,Pik3ca
rno00020	Citrate cycle (TCA cycle)	4	29	0.0011	ENSRNOP00000019059,ENSRNOP00000020322,ENSRNOP00000026316,ENSRNOP00000055942	Idh1,Idh2,Pc,Sdhd
rno00562	Inositol phosphate metabolism	5	71	0.0022	ENSRNOP00000000748,ENSRNOP00000003638,ENSRNOP00000010656,ENSRNOP00000014527,ENSRNOP00000043157	Inpp5k,Ipmk,Itpk1,Mtmr1,Pik3ca
rno00533	Glycosaminoglycan biosynthesis - keratan sulfate	3	14	0.0026	ENSRNOP00000004735,ENSRNOP00000012286,ENSRNOP00000065660	B3gnt2,B4galt3,Chst2
rno04146	Peroxisome	5	82	0.0035	ENSRNOP00000014235,ENSRNOP00000019059,ENSRNOP00000020322,ENSRNOP00000062187,ENSRNOP00000063089	Acsl1,Crat,Idh1,Idh2,Paox
rno00910	Nitrogen metabolism	3	17	0.0037	ENSRNOP00000013354,ENSRNOP00000014177,ENSRNOP00000065890	Car2,Car3,Glul
rno00330	Arginine and proline metabolism	4	48	0.0044	ENSRNOP00000000715,ENSRNOP00000004379,ENSRNOP00000007259,ENSRNOP00000021400	Amd1,Cndp2,Odc1,Pycr2
rno00564	Glycerophospholipid metabolism	5	95	0.0055	ENSRNOP00000000193,ENSRNOP00000017104,ENSRNOP00000023020,ENSRNOP00000026200,ENSRNOP00000026996	Chka,Gpd1,Pla2g15,Pla2g6,Ppap2c
rno00534	Glycosaminoglycan biosynthesis - heparan sulfate / heparin	3	24	0.0077	ENSRNOP00000000743,ENSRNOP00000027060,ENSRNOP00000031943	B3galt6,Ext1,Hs3st5
rno00062	Fatty acid elongation	3	27	0.0099	ENSRNOP00000010409,ENSRNOP00000014658,ENSRNOP00000059743	Elovl5,Hadh,Ptpla
rno01040	Biosynthesis of unsaturated fatty acids	3	27	0.0099	ENSRNOP00000010409,ENSRNOP00000027834,ENSRNOP00000059743	Elovl5,Fads1,Ptpla
rno00640	Propanoate metabolism	3	30	0.0119	ENSRNOP00000020267,ENSRNOP00000059987,ENSRNOP00000062459	Acss2,Acss3,Dbt
rno04910	Insulin signaling pathway	5	126	0.0144	ENSRNOP00000012415,ENSRNOP00000014527,ENSRNOP00000027552,ENSRNOP00000028271,ENSRNOP00000067771	Gys1,Pik3ca,Prkar1a,Prkar2a,Prkar2b
rno05012	Parkinson's disease	5	134	0.0178	ENSRNOP00000015913,ENSRNOP00000019039,ENSRNOP00000022550,ENSRNOP00000023526,ENSRNOP00000055942	Gnai2,Ndufb8,Ndufs8,Sdhd,Slc25a5
rno00260	Glycine, serine and threonine metabolism	3	38	0.0196	ENSRNOP00000001228,ENSRNOP00000053019,ENSRNOP00000065690	Pgam1,Phgdh,Psph
rno04666	Fc gamma R-mediated phagocytosis	4	84	0.0202	ENSRNOP00000000193,ENSRNOP00000014527,ENSRNOP00000017104,ENSRNOP00000028549	Pik3ca,Pla2g6,Ppap2c,Sphk2
rno00071	Fatty acid degradation	3	44	0.0268	ENSRNOP00000013985,ENSRNOP00000014235,ENSRNOP00000014658	Acsl1,Cpt1b,Hadh
rno00270	Cysteine and methionine metabolism	3	44	0.0268	ENSRNOP00000000715,ENSRNOP00000004269,ENSRNOP00000025657	Amd1,Gss,Mat2b
rno04714	Thermogenesis	6	221	0.0268	ENSRNOP00000013985,ENSRNOP00000014235,ENSRNOP00000019039,ENSRNOP00000023526,ENSRNOP00000055942,ENSRNOP00000061137	Acsl1,Cpt1b,Ndufb8,Ndufs8,Sdhd,Smarcd3
rno03050	Proteasome	3	46	0.027	ENSRNOP00000005329,ENSRNOP00000019642,ENSRNOP00000025819	Psmc1,Psmc4,Psmd13
rno00061	Fatty acid biosynthesis	2	14	0.0318	ENSRNOP00000013994,ENSRNOP00000014235	Acsl1,Mcat
rno00730	Thiamine metabolism	2	14	0.0318	ENSRNOP00000038507,ENSRNOP00000044768	Thtpa,Tpk1
rno00280	Valine, leucine and isoleucine degradation	3	51	0.0322	ENSRNOP00000001292,ENSRNOP00000014658,ENSRNOP00000020267	Aacs,Dbt,Hadh
rno00450	Selenocompound metabolism	2	15	0.0327	ENSRNOP00000014979,ENSRNOP00000027220	Papss2,Scly
rno01210	2-Oxocarboxylic acid metabolism	2	17	0.0389	ENSRNOP00000019059,ENSRNOP00000020322	Idh1,Idh2
rno04370	VEGF signaling pathway	3	56	0.0389	ENSRNOP00000014527,ENSRNOP00000028549,ENSRNOP00000057786	Mapkapk2,Pik3ca,Sphk2
rno05230	Central carbon metabolism in cancer	3	59	0.0421	ENSRNOP00000014527,ENSRNOP00000025784,ENSRNOP00000065690	Pgam1,Pik3ca,Slc7a5
rno04152	AMPK signaling pathway	4	120	0.0461	ENSRNOP00000005729,ENSRNOP00000013985,ENSRNOP00000014527,ENSRNOP00000028271	Cpt1b,Gys1,Pfkfb2,Pik3ca
