# Supplementary material for: Perm1 regulates cardiac energetics as a downstream target of the histone methyltransferase Smyd1
Source: PLoS One. 2020 Jun 23;15(6):e0234913. doi: 10.1371/journal.pone.0234913 (PMC7310723; doi:10.1371/journal.pone.0234913)
Supplement: S5 Dataset — (XLSX) [file pone.0234913.s009.xlsx]

## Sheet: enrichment.RCTM-5
Downregulated Pathways in both siSmyd1 and siPerm1 (REACTOME)
#term ID	term description	observed gene count	background gene count	false discovery rate	matching proteins in your network (IDs)	matching proteins in your network (labels)
RNO-1430728	Metabolism	44	1330	0.0048	ENSRNOP00000003013,ENSRNOP00000003295,ENSRNOP00000005612,ENSRNOP00000006473,ENSRNOP00000006509,ENSRNOP00000008582,ENSRNOP00000009402,ENSRNOP00000009552,ENSRNOP00000010656,ENSRNOP00000010874,ENSRNOP00000011082,ENSRNOP00000013022,ENSRNOP00000013354,ENSRNOP00000013985,ENSRNOP00000014177,ENSRNOP00000014229,ENSRNOP00000014235,ENSRNOP00000014824,ENSRNOP00000015452,ENSRNOP00000015913,ENSRNOP00000016067,…	Acp5,Acsl1,Acss2,Adpgk,Agpat2,Apoe,Atp5s,B4galt1,Car2,Car3,Chka,Cpt1b,Cygb,Dhcr24,Dlat,Eno3,Gbe1,Gckr,Gys1,Has1,Hpgd,Inpp1,Itpk1,L2hgdh,Mapkapk2,Mtmr9,Nudt19,Pctp,Pdhx,Pdk3,Pgam2,Phgdh,Pla2g15,Ptpla,Ptplb,Scly,Sdc1,Sdhd,Shmt2,Slc25a5,Slc7a5,Smarcd3,Srd5a1,Tpk1
RNO-382551	Transport of small molecules	21	495	0.0229	ENSRNOP00000002897,ENSRNOP00000006184,ENSRNOP00000006567,ENSRNOP00000007144,ENSRNOP00000009084,ENSRNOP00000009344,ENSRNOP00000011006,ENSRNOP00000013354,ENSRNOP00000016067,ENSRNOP00000016755,ENSRNOP00000024232,ENSRNOP00000025784,ENSRNOP00000031068,ENSRNOP00000037391,ENSRNOP00000040240,ENSRNOP00000042493,ENSRNOP00000048676,ENSRNOP00000050968,ENSRNOP00000054947,ENSRNOP00000059118,ENSRNOP00000064988	Abcb10,Ano4,Apoe,Atp11c,Atp1a2,Atp9a,Car2,Casq1,Cygb,Lrrc8b,Mb,Nipal1,Ryr3,Sar1b,Slc12a6,Slc25a26,Slc2a10,Slc36a1,Slc43a1,Slc7a5,Wnk3
