# Supplementary material for: Perm1 regulates cardiac energetics as a downstream target of the histone methyltransferase Smyd1
Source: PLoS One. 2020 Jun 23;15(6):e0234913. doi: 10.1371/journal.pone.0234913 (PMC7310723; doi:10.1371/journal.pone.0234913)
Supplement: S6 Dataset — (XLSX) [file pone.0234913.s010.xlsx]

## Sheet: enrichment.KEGG
#term ID	term description	observed gene count	background gene count	false discovery rate	matching proteins in your network (labels)
rno05200	Pathways in cancer	31	501	0.0079	Bcr,Bdkrb2,Bmp4,Ccdc6,Col4a3,Col4a6,Ednra,Ets1,F2r,Fgfr2,Gnai2,Gnaq,Gnb4,Gstm1,Hdac2,Hes1,Il4r,Kitlg,Mmp2,Nfkb2,Nras,Pdgfa,Pim1,Pmaip1,Rac1,Ralb,Ralbp1,Rock2,Skp2,Spi1,Stat6
rno04071	Sphingolipid signaling pathway	12	116	0.0178	Bdkrb2,Cers5,Gnai2,Gnaq,Map3k5,Mapk14,Nras,Ppp2r2a,Rac1,Rock2,Sgms1,Tradd
rno04810	Regulation of actin cytoskeleton	16	201	0.0178	Abi2,Arpc3,Bdkrb2,F2r,Fgfr2,Itga8,Myh9l1,Nras,Pdgfa,Ppp1cb,Ppp1cc,Rac1,Rock2,Tiam1,Vav2,Vav3
rno04014	Ras signaling pathway	16	227	0.0454	Brap,Ets1,Fgfr2,Gnb4,Kitlg,Ngf,Nras,Ntf3,Pdgfa,Pla1a,Rac1,Ralb,Ralbp1,Rasa3,Tek,Tiam1
rno04151	PI3K-Akt signaling pathway	20	326	0.0454	Col4a3,Col4a6,Eif4b,F2r,Fgfr2,Gnb4,Il4r,Itga8,Kitlg,Ngf,Nras,Ntf3,Osmr,Pdgfa,Pik3r6,Ppp2r2a,Prkaa2,Rac1,Tek,Thbs2
rno04974	Protein digestion and absorption	9	88	0.0454	Atp1b3,Col14a1,Col3a1,Col4a3,Col4a6,Col5a1,Col5a2,Col5a3,Col7a1
rno05169	Epstein-Barr virus infection	15	206	0.0454	Akap8l,Cd44,Hdac2,Lyn,Mapk14,Nfkb2,Polr2e,Polr3c,Psmc1,Psmd13,Psmd7,Skp2,Spi1,Tradd,Tyk2
